# Supplementary material for: Identification and Validation of Constructing the Prognostic Model With Four DNA Methylation-Driven Genes in Pancreatic Cancer
Source: Front Cell Dev Biol. 2022 Jan 11;9:709669. doi: 10.3389/fcell.2021.709669 (PMC8786741; doi:10.3389/fcell.2021.709669)
Supplement: Supplementary file 1 [file Table2.XLSX]

## Sheet: Sheet1
ID	RIC3	IRF4	ZNF382	FZD10	ZNF257	ZSCAN23	MBOAT2	PRKCB	TPTEP1	AF186192.1	VIPR2	INA	PHYHIPL	SEZ6L	FGF12	ZNF677	C8orf48	ST8SIA4	ZNF90	USP44	OAS2	PRDM5	HIST1H2BH
TCGA-FZ-5919-11A	0.0611641	0.0789073	0.0634841	0.0768088	0.154172	0.0608161	0.312089	0.0639385	0.141592	0.0794924	0.0883273	0.0645164	0.0571138	0.0773723	0.125588	0.08541	0.0837341	0.104782	0.0499378	0.178163	0.493657	0.028706	0.124482
TCGA-FZ-5926-11A	0.0823413	0.0988634	0.0846125	0.103411	0.109764	0.0736498	0.295785	0.0860468	0.208971	0.0961066	0.127659	0.071154	0.0555797	0.129448	0.122434	0.155352	0.0433951	0.114992	0.0480956	0.189663	0.488165	0.0357551	0.162155
TCGA-H6-8124-11A	0.0855252	0.0591687	0.0957159	0.109819	0.128008	0.0535057	0.199681	0.051514	0.126465	0.149414	0.0927211	0.0475278	0.0965239	0.075147	0.103186	0.0963893	0.0714787	0.0998258	0.0717076	0.099992	0.233272	0.0394007	0.0724092
TCGA-FZ-5922-11A	0.0831581	0.0701791	0.0731189	0.081894	0.196986	0.0575745	0.198986	0.0523493	0.142562	0.12371	0.0886314	0.0498006	0.0760872	0.0750876	0.099992	0.0795468	0.0464696	0.109735	0.0645392	0.145487	0.335455	0.0467298	0.0901263
TCGA-FZ-5920-11A	0.0659236	0.0859613	0.0653576	0.0784419	0.139559	0.0734915	0.354767	0.0640892	0.188614	0.0884627	0.0962465	0.0741197	0.0522629	0.093504	0.108518	0.0808392	0.0425129	0.124392	0.0899887	0.17746	0.538643	0.0324575	0.14604
TCGA-FZ-5923-11A	0.0738313	0.0794924	0.0695855	0.083565	0.128243	0.0640677	0.313087	0.0590095	0.142125	0.0791184	0.126348	0.0603482	0.0587226	0.0666864	0.103326	0.0887423	0.0838953	0.139343	0.0717591	0.162454	0.514532	0.0372055	0.138239
TCGA-H6-A45N-11A	0.0852541	0.0379245	0.0746395	0.134328	0.0910606	0.0614287	0.181857	0.0468171	0.170242	0.253366	0.183859	0.0347053	0.133544	0.0955211	0.125588	0.160685	0.0860468	0.0526859	0.0564742	0.107321	0.0455824	0.0508326	0.0550848
TCGA-HV-A5A3-11A	0.0764975	0.0491961	0.0591687	0.0966342	0.14379	0.0742523	0.200158	0.0482301	0.11806	0.134613	0.0894316	0.0393322	0.0789906	0.0733228	0.0942626	0.0830523	0.0622539	0.0827541	0.0550552	0.163753	0.268092	0.0436541	0.0809792
TCGA-YB-A89D-11A	0.122847	0.126851	0.275075	0.259118	0.1452	0.0638749	0.145141	0.230436	0.360957	0.23585	0.280855	0.0844247	0.135666	0.100747	0.196013	0.195861	0.117194	0.175701	0.2177	0.225419	0.0938971	0.0554393	0.159904
TCGA-FZ-5924-11A	0.080085	0.0640677	0.0860468	0.0974143	0.119244	0.063833	0.234783	0.0545842	0.196323	0.127531	0.0852261	0.0533499	0.0850645	0.0814423	0.117279	0.128811	0.0611641	0.150798	0.0784962	0.120043	0.303981	0.0428403	0.110107
TCGA-FB-AAQ0-01A	0.326988	0.490687	0.450921	0.369557	0.629046	0.0791722	0.0641101	0.465146	0.451151	0.441986	0.651883	0.562971	0.28136	0.31269	0.437036	0.547329	0.404569	0.457119	0.136999	0.485078	0.0550848	0.223151	0.506319
TCGA-2J-AABP-01A	0.303981	0.0512083	0.246788	0.105792	0.268575	0.0770246	0.186222	0.0587996	0.11442	0.14106	0.115077	0.0378194	0.0866978	0.061623	0.113575	0.0967172	0.110508	0.0755616	0.108748	0.152181	0.0468298	0.0425535	0.170628
TCGA-XN-A8T5-01A	0.154926	0.121339	0.137867	0.158884	0.2177	0.114278	0.134062	0.169514	0.220251	0.266493	0.321531	0.140128	0.128183	0.234919	0.183898	0.188472	0.0857965	0.109365	0.255786	0.175701	0.0679897	0.0662958	0.175736
TCGA-XD-AAUG-01A	0.150179	0.13811	0.177644	0.113748	0.181605	0.109568	0.144987	0.0482429	0.172009	0.125615	0.0870212	0.0502707	0.0871579	0.0603672	0.0909281	0.12632	0.0587996	0.157694	0.0835404	0.109968	0.203774	0.0386888	0.182088
TCGA-2J-AAB8-01A	0.268628	0.349038	0.333197	0.28478	0.434439	0.290993	0.106362	0.364406	0.316729	0.325893	0.430401	0.341372	0.170811	0.289018	0.380931	0.409436	0.164711	0.246088	0.436961	0.275075	0.0468171	0.037185	0.265477
TCGA-2J-AAB4-01A	0.255399	0.197983	0.338812	0.235941	0.405393	0.20492	0.15241	0.227469	0.347708	0.137276	0.209482	0.254557	0.118469	0.205751	0.208155	0.297324	0.240684	0.225592	0.0573699	0.0732967	0.172542	0.0944037	0.124037
TCGA-IB-7893-01A	0.297324	0.304486	0.42817	0.310342	0.152013	0.152782	0.075274	0.31849	0.467232	0.158884	0.207543	0.0624895	0.220658	0.303981	0.224947	0.0735992	0.216925	0.143979	0.0873241	0.13222	0.0758165	0.042068	0.325144
TCGA-HZ-8005-01A	0.27624	0.442896	0.370112	0.382204	0.389938	0.335689	0.0710283	0.375357	0.383861	0.350851	0.518905	0.383073	0.204251	0.292736	0.359956	0.394506	0.172321	0.35564	0.0485796	0.499665	0.0684438	0.190873	0.462467
TCGA-HZ-A77O-01A	0.132884	0.232427	0.22886	0.197063	0.225504	0.076281	0.141307	0.248792	0.279392	0.100884	0.123615	0.0525316	0.0605118	0.160619	0.0896342	0.0786338	0.174182	0.0827028	0.0465204	0.340258	0.206902	0.0462989	0.404442
TCGA-IB-A5SO-01A	0.248644	0.258445	0.319516	0.201733	0.200543	0.169031	0.11938	0.265029	0.300998	0.241067	0.172321	0.338812	0.220881	0.25077	0.104812	0.307823	0.0531326	0.102595	0.264679	0.105293	0.100646	0.0400118	0.136355
TCGA-IB-7885-01A	0.19484	0.295355	0.146882	0.244352	0.233597	0.0603482	0.115196	0.315886	0.351961	0.236363	0.403344	0.172933	0.143063	0.193063	0.203081	0.270936	0.172506	0.145975	0.0723803	0.239304	0.0682477	0.0408092	0.216628
TCGA-2J-AABO-01A	0.332042	0.379692	0.525071	0.430472	0.459084	0.164505	0.0709804	0.368598	0.420868	0.356685	0.533259	0.375224	0.215613	0.31091	0.363904	0.378385	0.238151	0.350605	0.491288	0.498096	0.113436	0.195236	0.0568667
TCGA-H6-A45N-01A	0.108722	0.178426	0.245953	0.169929	0.119353	0.1334	0.148492	0.0973894	0.290835	0.209053	0.104782	0.100773	0.0929666	0.0976641	0.113315	0.148883	0.0994527	0.13052	0.16609	0.161511	0.200505	0.0482839	0.159397
TCGA-FB-A4P5-01A	0.167588	0.104014	0.138926	0.229764	0.183938	0.105876	0.168232	0.1474	0.23469	0.264533	0.316055	0.15845	0.191662	0.192513	0.207743	0.275576	0.130341	0.0942088	0.0944592	0.182199	0.0851433	0.0853278	0.0872107
TCGA-IB-8127-01A	0.358349	0.433211	0.460573	0.494506	0.465146	0.409379	0.118641	0.497496	0.406488	0.447698	0.626961	0.48887	0.321809	0.33245	0.413204	0.516294	0.271031	0.286895	0.575743	0.551429	0.0841682	0.295785	0.43763
TCGA-RB-AA9M-01A	0.196399	0.22724	0.297596	0.224463	0.142181	0.136484	0.156092	0.254704	0.293744	0.219414	0.313583	0.174147	0.154034	0.0869137	0.152013	0.0733935	0.0762249	0.187602	0.0572039	0.258887	0.211666	0.0749838	0.201975
TCGA-FB-AAPS-01A	0.212237	0.20133	0.194106	0.280498	0.134179	0.164882	0.112891	0.185257	0.349937	0.201653	0.318949	0.266942	0.113467	0.24515	0.174433	0.273673	0.152076	0.134089	0.0608953	0.247801	0.0747913	0.034897	0.185405
TCGA-F2-A44G-01A	0.267509	0.349452	0.302358	0.286047	0.326653	0.0630956	0.091035	0.291049	0.372456	0.290886	0.44324	0.359159	0.205587	0.222216	0.267205	0.369172	0.212651	0.17971	0.358531	0.309342	0.061623	0.0449494	0.324344
TCGA-FB-AAPU-01A	0.327725	0.346934	0.528014	0.178606	0.445385	0.0654998	0.133942	0.30131	0.558023	0.409112	0.564938	0.435953	0.173553	0.280446	0.239536	0.49795	0.476251	0.361081	0.689931	0.320575	0.0640892	0.0353473	0.609788
TCGA-RL-AAAS-01A	0.109537	0.0702484	0.117676	0.106044	0.164882	0.0760573	0.1788	0.0763925	0.190648	0.188287	0.143756	0.0590485	0.0813352	0.114648	0.115312	0.161028	0.0551028	0.0859337	0.110336	0.125281	0.15178	0.0378362	0.0635435
TCGA-HZ-8317-01A	0.192908	0.210863	0.207663	0.156238	0.230722	0.170597	0.2122	0.196399	0.188435	0.149228	0.289018	0.129835	0.124831	0.111746	0.157872	0.17148	0.145112	0.135908	0.17827	0.253076	0.257775	0.0541415	0.20563
TCGA-HV-A5A6-01A	0.501409	0.492546	0.508041	0.347053	0.389144	0.0798343	0.0916358	0.38005	0.601937	0.106558	0.136385	0.352889	0.442542	0.144345	0.112201	0.297539	0.424439	0.105432	0.115105	0.0981317	0.0511212	0.0509054	0.518197
TCGA-HZ-8001-01A	0.243606	0.215484	0.272431	0.292783	0.323119	0.168194	0.143094	0.269952	0.267895	0.306865	0.411427	0.24482	0.160043	0.283258	0.224733	0.354957	0.191058	0.203774	0.21859	0.275819	0.164643	0.0663176	0.146982
TCGA-2J-AABK-01A	0.210458	0.300453	0.269317	0.28621	0.312807	0.196947	0.1779	0.296624	0.371147	0.293046	0.386991	0.291049	0.153751	0.287275	0.242633	0.349328	0.161915	0.239023	0.343937	0.239905	0.318323	0.0407317	0.249749
TCGA-US-A774-01A	0.211996	0.193549	0.214491	0.221804	0.22724	0.170773	0.147367	0.190571	0.35613	0.221717	0.282034	0.0838396	0.125559	0.155853	0.226841	0.16335	0.142373	0.120925	0.105095	0.177567	0.0978742	0.0472647	0.208356
TCGA-S4-A8RO-01A	0.359713	0.592732	0.579034	0.374427	0.531764	0.578955	0.0770727	0.55064	0.52633	0.657283	0.683681	0.442833	0.456683	0.609788	0.528561	0.602108	0.385474	0.435675	0.300998	0.646662	0.087434	0.382583	0.586184
TCGA-IB-AAUS-01A	0.140128	0.097812	0.132547	0.170846	0.162553	0.069711	0.124331	0.122198	0.186256	0.206531	0.202715	0.0958469	0.10619	0.137683	0.160204	0.191166	0.0754043	0.105792	0.162016	0.157368	0.0608161	0.0439661	0.0783093
TCGA-F2-6880-01A	0.0704669	0.0902965	0.0643808	0.102536	0.171305	0.0575183	0.34826	0.0692986	0.169892	0.0923861	0.0592825	0.0576104	0.0611215	0.0997128	0.115842	0.0729927	0.0394945	0.126405	0.0586293	0.155887	0.477376	0.0334726	0.161611
TCGA-F2-A44H-01A	0.21496	0.167693	0.181709	0.102563	0.23035	0.138302	0.222129	0.289651	0.309174	0.167915	0.0606303	0.195236	0.0640455	0.0713745	0.146589	0.311182	0.135163	0.140559	0.460645	0.240935	0.278228	0.0398879	0.1959
TCGA-IB-7645-01A	0.188512	0.174324	0.250815	0.244028	0.245289	0.148324	0.124273	0.26037	0.25874	0.253076	0.396459	0.202268	0.15004	0.257924	0.223065	0.323587	0.118876	0.145731	0.279918	0.279053	0.0810324	0.0633366	0.0466794
TCGA-HZ-A4BK-01A	0.262894	0.286793	0.33905	0.356685	0.144919	0.0908771	0.131064	0.282862	0.406045	0.28555	0.445594	0.271272	0.22244	0.340674	0.265946	0.139437	0.13097	0.217618	0.341622	0.260555	0.123079	0.0416738	0.239626
TCGA-HZ-A9TJ-06A	0.424109	0.524141	0.536367	0.51955	0.63436	0.0710529	0.0287943	0.472136	0.558408	0.565018	0.439498	0.485221	0.230722	0.375926	0.194106	0.650563	0.421134	0.356301	0.359462	0.554608	0.181205	0.0407786	0.069077
TCGA-LB-A9Q5-01A	0.151541	0.199681	0.15845	0.165497	0.244768	0.0856899	0.243792	0.183035	0.230257	0.140743	0.272634	0.0974424	0.0790674	0.100019	0.102316	0.17905	0.0629444	0.130341	0.108691	0.210991	0.376185	0.0552091	0.0963284
TCGA-S4-A8RP-01A	0.301526	0.352637	0.425125	0.36353	0.497641	0.0650566	0.0699783	0.319297	0.439437	0.370235	0.496741	0.13249	0.287102	0.251518	0.22464	0.170811	0.241169	0.265081	0.583536	0.393287	0.101636	0.0465204	0.487659
TCGA-HZ-8315-01A	0.293798	0.208074	0.393026	0.370921	0.222525	0.2366	0.129118	0.205041	0.386377	0.314481	0.444612	0.215874	0.259701	0.245853	0.127594	0.36821	0.117339	0.160858	0.103707	0.326598	0.120468	0.0465336	0.0731441
TCGA-2J-AABF-01A	0.237813	0.390983	0.409911	0.392169	0.399193	0.287533	0.141091	0.405458	0.307881	0.37164	0.522771	0.19347	0.20563	0.157592	0.246088	0.438537	0.237909	0.244206	0.483947	0.342379	0.153317	0.16532	0.35515
TCGA-HZ-7918-01A	0.102483	0.134768	0.0698608	0.322949	0.236696	0.0637227	0.187746	0.183938	0.396916	0.193253	0.109568	0.0432382	0.141846	0.112084	0.126234	0.433786	0.0994253	0.128214	0.0705722	0.118119	0.124952	0.0551353	0.126493
TCGA-IB-7889-01A	0.216583	0.248686	0.265637	0.298138	0.278839	0.164269	0.160446	0.336896	0.380992	0.305984	0.445661	0.283618	0.225813	0.306491	0.186256	0.331523	0.186955	0.220839	0.296314	0.266144	0.200464	0.125844	0.198947
TCGA-HZ-8638-01A	0.0838145	0.0789363	0.0834565	0.163007	0.169514	0.0674353	0.1506	0.0556168	0.15509	0.216405	0.199681	0.0615566	0.109424	0.111862	0.111947	0.114511	0.0664996	0.119535	0.115427	0.176418	0.0618331	0.0596056	0.0706697
TCGA-3A-A9IZ-01A	0.297973	0.217229	0.429995	0.32254	0.183458	0.161126	0.11639	0.257977	0.413997	0.158249	0.359091	0.0382777	0.103958	0.430135	0.217618	0.235941	0.189625	0.206902	0.152912	0.394698	0.0976906	0.033354	0.554857
TCGA-3A-A9I5-01A	0.295405	0.394438	0.349274	0.183979	0.337946	0.317167	0.135315	0.338055	0.469339	0.345163	0.483089	0.365765	0.063813	0.218632	0.10535	0.384176	0.197864	0.214491	0.442116	0.299014	0.183323	0.0425951	0.336717
TCGA-US-A779-01A	0.243705	0.155315	0.445025	0.383543	0.389397	0.303018	0.0767575	0.24659	0.570547	0.410234	0.407574	0.15681	0.206822	0.13805	0.286625	0.358663	0.324749	0.390137	0.433018	0.35458	0.154068	0.231323	0.404871
TCGA-IB-AAUV-01A	0.10271	0.0493421	0.0716813	0.112318	0.122934	0.0590891	0.178939	0.0475173	0.129143	0.206204	0.102934	0.0399079	0.110817	0.105403	0.133648	0.0837341	0.0927211	0.0704189	0.207704	0.105184	0.145454	0.0480836	0.0501307
TCGA-3E-AAAY-01A	0.184047	0.245289	0.237541	0.267707	0.305199	0.134089	0.177606	0.209612	0.340965	0.243011	0.384566	0.203656	0.124717	0.169067	0.146071	0.275226	0.126649	0.157004	0.0815475	0.266595	0.192094	0.0380467	0.139688
TCGA-IB-A5SS-01A	0.35356	0.385023	0.449321	0.317061	0.486808	0.283309	0.0652855	0.315616	0.530819	0.42938	0.559616	0.446499	0.230392	0.358234	0.302627	0.0754862	0.278432	0.349274	0.449392	0.41891	0.0578374	0.207704	0.32204
TCGA-FB-AAQ2-01A	0.260745	0.341747	0.374102	0.337012	0.457488	0.164269	0.0322371	0.395148	0.39606	0.419998	0.541072	0.296369	0.209613	0.460931	0.31186	0.238933	0.250728	0.319811	0.567993	0.31504	0.173873	0.203042	0.266493
TCGA-Q3-AA2A-01A	0.281416	0.30131	0.429246	0.43219	0.362787	0.312417	0.0775327	0.129663	0.349937	0.39418	0.0897129	0.0731709	0.0982163	0.254266	0.182013	0.398515	0.322598	0.190458	0.196251	0.171835	0.0672224	0.0489584	0.401412
TCGA-2J-AABH-01A	0.370607	0.326932	0.463517	0.341926	0.473442	0.3179	0.113034	0.433628	0.391788	0.512181	0.569832	0.238706	0.283464	0.40685	0.282238	0.405918	0.358103	0.191737	0.526668	0.238842	0.226443	0.0331852	0.341622
TCGA-HZ-7922-01A	0.372766	0.443372	0.464728	0.29525	0.457608	0.15528	0.0769397	0.424172	0.631086	0.444057	0.500452	0.43887	0.37152	0.102125	0.203248	0.558107	0.247749	0.239993	0.0918169	0.319811	0.108	0.287324	0.428245
TCGA-IB-A5ST-01A	0.14197	0.12374	0.184407	0.162863	0.150213	0.0797316	0.142592	0.146422	0.245196	0.237169	0.300238	0.0661766	0.137898	0.110107	0.164505	0.104096	0.0919204	0.0610215	0.0511085	0.192544	0.0702234	0.049481	0.0759566
TCGA-IB-AAUN-01A	0.19875	0.413619	0.470169	0.344923	0.544986	0.367835	0.0890375	0.375614	0.538246	0.480481	0.607894	0.494583	0.251949	0.207387	0.279207	0.418723	0.0420777	0.443307	0.51553	0.44741	0.146009	0.0611641	0.368149
TCGA-FB-AAPP-01A	0.615947	0.776273	0.685263	0.483947	0.605064	0.758275	0.0274474	0.842311	0.551358	0.725117	0.878701	0.822991	0.57728	0.723684	0.715037	0.799519	0.572492	0.779836	0.826524	0.849052	0.0603672	0.0357719	0.590218
TCGA-IB-A7LX-01A	0.220385	0.492912	0.460501	0.183823	0.33905	0.429314	0.0512645	0.376806	0.511136	0.424578	0.546405	0.459645	0.206079	0.333143	0.229854	0.481847	0.0623847	0.241778	0.627375	0.484801	0.110536	0.058438	0.0625561
TCGA-IB-A7M4-01A	0.34753	0.42897	0.379315	0.184299	0.298088	0.400561	0.0735175	0.360887	0.427221	0.473705	0.465146	0.361409	0.265319	0.382079	0.254219	0.356615	0.228603	0.207625	0.0719389	0.331292	0.0550552	0.0579654	0.0789625
TCGA-F2-A8YN-01A	0.0923571	0.315383	0.487659	0.43957	0.467975	0.240448	0.0740958	0.278688	0.403793	0.245425	0.62024	0.530657	0.30509	0.420868	0.40825	0.163589	0.255786	0.250314	0.108547	0.340789	0.101838	0.0596257	0.463731
TCGA-2L-AAQL-01A	0.322366	0.361152	0.396459	0.386991	0.40751	0.306916	0.101954	0.414192	0.503595	0.304087	0.52633	0.42864	0.241822	0.340069	0.284733	0.405328	0.274967	0.290524	0.496886	0.436164	0.163964	0.120665	0.324862
TCGA-FB-AAPQ-01A	0.29923	0.360828	0.275863	0.386886	0.250496	0.174324	0.0322276	0.40115	0.459369	0.405662	0.411565	0.366067	0.235941	0.461	0.344986	0.20133	0.380414	0.166563	0.0796291	0.289443	0.141028	0.0374204	0.0603058
TCGA-HV-A5A5-01A	0.186375	0.247656	0.288115	0.282083	0.132096	0.201011	0.137122	0.252561	0.305413	0.234919	0.342194	0.220839	0.116476	0.182871	0.222665	0.219725	0.131821	0.208031	0.0516159	0.332332	0.17971	0.0486049	0.214573
TCGA-3A-A9IJ-01A	0.0747678	0.0671337	0.143505	0.0904046	0.110508	0.0584182	0.205504	0.0441844	0.253315	0.115985	0.140684	0.0517057	0.0584015	0.0463486	0.122708	0.19182	0.0355728	0.241647	0.111234	0.236938	0.550096	0.172786	0.106901
TCGA-FB-A7DR-01A	0.101695	0.256118	0.236844	0.106589	0.280907	0.189366	0.113859	0.299281	0.111375	0.264881	0.386046	0.363655	0.16123	0.224773	0.327843	0.251709	0.174182	0.242061	0.253166	0.348386	0.0830781	0.0457176	0.0499089
TCGA-HV-A7OL-01A	0.315441	0.299506	0.404695	0.388301	0.428709	0.250815	0.0920552	0.330076	0.326932	0.370545	0.509255	0.412935	0.204007	0.291852	0.309174	0.446989	0.264932	0.300889	0.348569	0.447698	0.0495885	0.04401	0.239116
TCGA-FB-AAQ3-01A	0.265946	0.386171	0.305705	0.30386	0.150375	0.201614	0.105211	0.321036	0.372456	0.364659	0.458169	0.33905	0.231144	0.215002	0.316448	0.328803	0.194799	0.262754	0.062534	0.406905	0.14379	0.201411	0.356935
TCGA-IB-7646-01A	0.350179	0.362536	0.339291	0.473576	0.460931	0.290088	0.0839801	0.436697	0.414439	0.439991	0.510201	0.419277	0.230815	0.444347	0.429038	0.411365	0.261913	0.382461	0.349452	0.507151	0.0557071	0.217747	0.329132
TCGA-IB-7891-01A	0.204541	0.278529	0.309966	0.251569	0.247656	0.145326	0.168057	0.274622	0.230203	0.202392	0.311586	0.27274	0.176562	0.289651	0.207465	0.352889	0.179158	0.162589	0.328295	0.264477	0.197752	0.140843	0.216793
TCGA-2J-AABT-01A	0.0814423	0.198829	0.271622	0.261913	0.171447	0.167588	0.140873	0.0835109	0.290144	0.183898	0.323702	0.148107	0.0921653	0.0745576	0.110567	0.163149	0.202966	0.217056	0.055119	0.127087	0.149877	0.0441531	0.267801
TCGA-3A-A9IL-01A	0.0842519	0.0347874	0.0598112	0.0439876	0.136999	0.0952399	0.0468682	0.0374837	0.223644	0.0753253	0.0545027	0.102595	0.0814423	0.046135	0.0996239	0.0816026	0.0368404	0.172009	0.125642	0.22262	0.722668	0.304087	0.0802466
TCGA-3A-A9IC-01A	0.344855	0.160043	0.485147	0.369297	0.218933	0.2086	0.0560425	0.380479	0.554296	0.23035	0.584717	0.121904	0.335853	0.244768	0.163999	0.165391	0.208764	0.262153	0.0942626	0.114077	0.0756121	0.0320502	0.0533972
TCGA-FB-A4P6-01A	0.109452	0.0980448	0.127739	0.164609	0.246692	0.0897976	0.198565	0.129663	0.216225	0.198794	0.246267	0.141466	0.110477	0.13391	0.164575	0.147981	0.090849	0.134238	0.21592	0.191166	0.175444	0.064771	0.0844519
TCGA-IB-A6UG-01A	0.31656	0.326712	0.412736	0.441366	0.306602	0.260944	0.152443	0.399628	0.460931	0.426491	0.510809	0.407705	0.220299	0.349762	0.326834	0.47079	0.16352	0.265841	0.189625	0.478304	0.201176	0.0783891	0.0811434
TCGA-US-A77E-01A	0.346028	0.44074	0.433087	0.48952	0.397983	0.27388	0.0943751	0.445926	0.609458	0.353074	0.610864	0.482351	0.249749	0.408382	0.327505	0.425824	0.2573	0.29498	0.525142	0.517968	0.0700292	0.0385341	0.38295
TCGA-IB-7890-01A	0.358177	0.418521	0.424702	0.403344	0.434056	0.27351	0.0719652	0.481415	0.561751	0.448267	0.421	0.413876	0.261183	0.456683	0.387057	0.437977	0.253027	0.356301	0.250029	0.473509	0.11788	0.0411614	0.358531
TCGA-IB-7654-01A	0.359462	0.344224	0.397983	0.306971	0.170921	0.439772	0.147663	0.431291	0.43743	0.21697	0.523075	0.0526563	0.278949	0.342438	0.252663	0.10155	0.370852	0.25133	0.0550552	0.365695	0.188108	0.0491286	0.41234
TCGA-2J-AABA-01A	0.306546	0.322478	0.391847	0.130256	0.356005	0.0772368	0.0862094	0.339472	0.444125	0.360196	0.525768	0.314917	0.186222	0.381458	0.298023	0.405793	0.153685	0.282338	0.507745	0.178128	0.0742027	0.0419062	0.264384
TCGA-US-A776-01A	0.376875	0.11989	0.694105	0.456461	0.6263	0.643445	0.0867208	0.468378	0.228007	0.672148	0.341804	0.41974	0.514158	0.246988	0.156941	0.706977	0.0682477	0.139884	0.069274	0.347349	0.06039	0.0362155	0.0540939
TCGA-IB-7897-01A	0.169276	0.120555	0.15178	0.140531	0.189959	0.0535057	0.166268	0.151312	0.241556	0.205708	0.195861	0.0658782	0.11642	0.185666	0.116299	0.151473	0.0687288	0.09479	0.157836	0.142215	0.245332	0.0591483	0.112027
TCGA-HZ-A77P-01A	0.320171	0.272067	0.28555	0.362839	0.305199	0.269458	0.114568	0.2987	0.42492	0.318079	0.453568	0.306319	0.152711	0.30105	0.203695	0.323945	0.197905	0.278114	0.400158	0.2731	0.142723	0.0326926	0.233916
TCGA-RB-A7B8-01A	0.22626	0.385598	0.337832	0.399628	0.312807	0.309063	0.0944347	0.2122	0.520248	0.238979	0.463105	0.147336	0.208031	0.315938	0.249499	0.336084	0.190076	0.184445	0.253839	0.169858	0.0662467	0.0383783	0.21606
TCGA-XD-AAUH-01A	0.101261	0.149516	0.147529	0.179271	0.212282	0.0593195	0.160551	0.127024	0.221061	0.217535	0.267049	0.0599498	0.10493	0.0754043	0.126205	0.185778	0.0823688	0.112774	0.0728672	0.173483	0.190766	0.065262	0.0782239
TCGA-IB-AAUP-01A	0.203695	0.243056	0.364784	0.237584	0.223422	0.173443	0.164917	0.254661	0.251709	0.31762	0.384566	0.247609	0.180328	0.223065	0.291852	0.191358	0.124392	0.142811	0.0603277	0.285447	0.0848252	0.10962	0.0529334
TCGA-F2-A7TX-01A	0.306707	0.368728	0.373271	0.312258	0.246643	0.308222	0.161092	0.375866	0.412274	0.289018	0.539818	0.267895	0.189778	0.128042	0.189478	0.383671	0.110392	0.107606	0.199921	0.51446	0.226082	0.22199	0.336318
TCGA-3A-A9IU-01A	0.287477	0.282707	0.448846	0.502244	0.362281	0.0685172	0.0763335	0.21003	0.451079	0.360503	0.506472	0.0410937	0.0769659	0.0858471	0.181709	0.133734	0.214793	0.360128	0.102039	0.0808392	0.112428	0.0334515	0.523075
TCGA-2J-AABR-01A	0.116299	0.147946	0.156202	0.163007	0.227567	0.106414	0.0641531	0.110024	0.191058	0.191319	0.146848	0.0538506	0.0925783	0.082288	0.12368	0.120071	0.0512936	0.0859613	0.137063	0.0887158	0.190159	0.0659961	0.167516
TCGA-HZ-A77Q-01A	0.235235	0.231716	0.265999	0.311748	0.339824	0.199296	0.109877	0.305473	0.248498	0.290357	0.37631	0.205245	0.163722	0.198406	0.234376	0.329775	0.20437	0.254704	0.273922	0.290636	0.0478746	0.175234	0.208074
TCGA-HZ-A49H-01A	0.119655	0.0904305	0.227068	0.15083	0.173108	0.10687	0.202224	0.123948	0.206326	0.204131	0.185257	0.0989204	0.109395	0.135941	0.126997	0.142562	0.120776	0.135101	0.098357	0.166783	0.129508	0.0491146	0.173297
TCGA-3E-AAAZ-01A	0.34669	0.327287	0.371401	0.245011	0.41755	0.274072	0.0833502	0.430472	0.507297	0.373909	0.531226	0.256864	0.306491	0.312807	0.315989	0.484731	0.256536	0.343441	0.42817	0.451919	0.0845355	0.215524	0.263697
TCGA-HZ-8519-01A	0.088086	0.249319	0.215127	0.228007	0.40798	0.136758	0.18272	0.290144	0.189228	0.296834	0.117279	0.18094	0.186142	0.187249	0.21375	0.312522	0.106445	0.190343	0.472938	0.244545	0.346082	0.0519739	0.198829
TCGA-FB-A5VM-01A	0.343999	0.379804	0.379117	0.39243	0.396666	0.308401	0.119411	0.263799	0.454047	0.38882	0.490536	0.42451	0.249455	0.377005	0.342669	0.383143	0.202966	0.217403	0.503817	0.415828	0.0950709	0.127087	0.291959
TCGA-HZ-8002-01A	0.153387	0.163281	0.11341	0.155853	0.198794	0.0797808	0.196867	0.149384	0.240935	0.208394	0.0804304	0.0534443	0.121665	0.0881401	0.116299	0.166634	0.156838	0.132916	0.0496893	0.150859	0.227784	0.0502993	0.132635
TCGA-HZ-7925-01A	0.250955	0.352332	0.32858	0.292736	0.399056	0.194298	0.0957681	0.289706	0.37631	0.359035	0.422654	0.278741	0.206122	0.29765	0.224422	0.303514	0.120555	0.194333	0.200707	0.281876	0.0861029	0.0468429	0.293255
TCGA-IB-AAUM-01A	0.131125	0.0880064	0.191544	0.244401	0.266743	0.088086	0.263446	0.165188	0.22128	0.208518	0.244158	0.152312	0.114679	0.214491	0.122023	0.209305	0.114992	0.102563	0.299851	0.14636	0.342253	0.0470914	0.0936439
TCGA-HZ-A9TJ-01A	0.426564	0.588145	0.550171	0.551429	0.5421	0.112629	0.0315073	0.507151	0.501635	0.505329	0.584218	0.476315	0.237627	0.342194	0.126142	0.687283	0.452279	0.342784	0.417811	0.618721	0.0943185	0.0395683	0.0864009
TCGA-IB-A5SP-01A	0.500689	0.505096	0.58891	0.633305	0.457679	0.435888	0.0625561	0.45164	0.565667	0.537536	0.693533	0.582188	0.427295	0.209612	0.366763	0.670513	0.382268	0.482944	0.0561206	0.556151	0.113034	0.175304	0.0666609
TCGA-FB-AAQ6-01A	0.321036	0.441153	0.444481	0.493577	0.409639	0.396597	0.0924682	0.494302	0.53184	0.474972	0.598236	0.463034	0.323472	0.519766	0.490767	0.534142	0.35133	0.264825	0.630658	0.540292	0.0827541	0.0353933	0.518815
TCGA-HZ-A49G-01A	0.187365	0.298372	0.247949	0.282388	0.298857	0.194448	0.178539	0.264881	0.261318	0.228603	0.383733	0.198022	0.151879	0.262201	0.215444	0.278588	0.0947025	0.202392	0.364659	0.222216	0.23576	0.134673	0.199803
TCGA-2J-AABV-01A	0.133575	0.144505	0.155061	0.222665	0.184926	0.136447	0.239159	0.217186	0.289758	0.20458	0.157269	0.156398	0.0924682	0.170811	0.14379	0.200237	0.037588	0.139248	0.192131	0.241822	0.422522	0.0405505	0.146103
TCGA-HZ-7920-01A	0.0797808	0.0498557	0.0703475	0.101058	0.320635	0.0724337	0.162254	0.0459192	0.127531	0.164333	0.160714	0.0483609	0.0947626	0.0688003	0.107977	0.0939236	0.0661979	0.107013	0.0805153	0.15424	0.30083	0.0732237	0.0583831
TCGA-HZ-A8P1-01A	0.414787	0.503365	0.511426	0.575349	0.439076	0.460433	0.0950132	0.519312	0.382204	0.534934	0.610286	0.532631	0.423827	0.334259	0.180762	0.578236	0.324115	0.360323	0.658497	0.571088	0.0701282	0.0450994	0.0572779
TCGA-HZ-7289-01A	0.456613	0.182127	0.528941	0.403726	0.542021	0.454821	0.056024	0.266144	0.573857	0.531147	0.466191	0.460361	0.272486	0.205989	0.183753	0.654445	0.0520894	0.189663	0.0563664	0.699661	0.0575913	0.0363604	0.0510093
TCGA-XD-AAUL-01A	0.229579	0.231144	0.320913	0.331694	0.275864	0.318079	0.0998536	0.269173	0.415632	0.294822	0.0903529	0.125844	0.0882494	0.0699545	0.152479	0.299797	0.136634	0.0897976	0.377942	0.179567	0.105237	0.141247	0.342612
TCGA-IB-7887-01A	0.269173	0.133611	0.368917	0.288588	0.291749	0.25364	0.0860468	0.373909	0.420732	0.217096	0.502403	0.0337439	0.184664	0.175514	0.313864	0.0888212	0.194333	0.162187	0.0688521	0.242153	0.0570777	0.262849	0.302471
TCGA-IB-AAUU-01A	0.432337	0.430329	0.516653	0.483947	0.159021	0.333143	0.0862891	0.438811	0.45199	0.389267	0.466578	0.379804	0.175234	0.374595	0.180402	0.47079	0.0760047	0.379865	0.0773426	0.22003	0.152213	0.066922	0.0770246
TCGA-FB-AAPZ-01A	0.429174	0.576972	0.346744	0.497712	0.591922	0.571793	0.103988	0.614035	0.473442	0.504282	0.18094	0.527147	0.254084	0.585357	0.441642	0.346934	0.427754	0.527625	0.0631377	0.144277	0.0677209	0.0335824	0.347408
TCGA-LB-A8F3-01A	0.214004	0.428376	0.349762	0.290636	0.241312	0.268974	0.191319	0.320975	0.430401	0.253688	0.512798	0.370787	0.0529643	0.219232	0.14675	0.279976	0.101978	0.265029	0.501409	0.303235	0.293581	0.0373243	0.407239
TCGA-IB-7651-01A	0.327452	0.352693	0.370235	0.368538	0.422205	0.303625	0.154274	0.382461	0.543204	0.343498	0.528489	0.389017	0.204754	0.321207	0.366507	0.424109	0.259504	0.291153	0.446774	0.439844	0.0966342	0.0631601	0.352156
TCGA-HZ-7919-01A	0.305758	0.302417	0.385405	0.431432	0.175961	0.299067	0.0751715	0.419998	0.463585	0.377005	0.404319	0.316342	0.211078	0.396916	0.255493	0.471721	0.288692	0.231842	0.124747	0.447778	0.113662	0.178231	0.358785
TCGA-IB-7652-01A	0.150859	0.298256	0.341437	0.223288	0.380168	0.211412	0.128477	0.312753	0.485078	0.29094	0.433628	0.205915	0.251472	0.327343	0.220342	0.10834	0.200427	0.162225	0.0546722	0.251899	0.16335	0.032104	0.064771
TCGA-HZ-8003-01A	0.191133	0.126112	0.197641	0.214491	0.15569	0.100611	0.236938	0.164201	0.253366	0.242587	0.137532	0.150798	0.13452	0.14106	0.188996	0.152543	0.0910866	0.115077	0.0717591	0.232895	0.343671	0.0506324	0.113691
TCGA-Z5-AAPL-01A	0.168707	0.132035	0.140804	0.20149	0.255887	0.140504	0.141655	0.131341	0.219681	0.321928	0.266296	0.0980759	0.137031	0.172473	0.152944	0.275717	0.142153	0.0663873	0.204212	0.109764	0.0437727	0.0597208	0.0938647
TCGA-2J-AABU-01A	0.0867208	0.293744	0.444612	0.404319	0.383671	0.0734653	0.0830523	0.284268	0.480813	0.245057	0.166446	0.150635	0.28162	0.358234	0.180581	0.489016	0.145518	0.155822	0.512036	0.0786059	0.0548727	0.040249	0.389144
TCGA-HV-AA8V-01A	0.128842	0.176926	0.226715	0.216186	0.276934	0.0645392	0.0415207	0.216405	0.306433	0.243889	0.344285	0.110448	0.121339	0.325371	0.222525	0.226492	0.0914715	0.152109	0.138433	0.0755863	0.14636	0.0449253	0.122788
TCGA-XD-AAUI-01A	0.269173	0.278114	0.280598	0.287951	0.174509	0.219774	0.106277	0.125162	0.423343	0.140313	0.328124	0.0837601	0.121458	0.322828	0.166563	0.1334	0.0710283	0.128902	0.0735175	0.202139	0.108722	0.0631601	0.161028
TCGA-L1-A7W4-01A	0.251709	0.467788	0.409704	0.445868	0.288115	0.170524	0.0417344	0.307726	0.612018	0.508118	0.579839	0.302088	0.226715	0.211289	0.357639	0.305929	0.236647	0.338694	0.0644263	0.432471	0.169477	0.104511	0.618296
TCGA-3A-A9IX-01A	0.184407	0.176562	0.177606	0.225074	0.148748	0.120265	0.183428	0.120804	0.310788	0.210199	0.251569	0.0562406	0.0879829	0.114966	0.173979	0.0812539	0.0724337	0.128568	0.0767575	0.182013	0.263697	0.0519596	0.142811
TCGA-3A-A9IB-01A	0.205828	0.272583	0.350419	0.427553	0.457203	0.310788	0.079573	0.337362	0.27043	0.357513	0.453436	0.386686	0.223065	0.339225	0.250584	0.38295	0.204413	0.216668	0.48163	0.421475	0.0903797	0.0714248	0.344605
TCGA-IB-AAUO-01A	0.330383	0.355091	0.397719	0.350791	0.402618	0.263844	0.0712994	0.382518	0.4052	0.363039	0.531452	0.433918	0.284512	0.3904	0.281876	0.404998	0.225549	0.279762	0.454692	0.354701	0.0730407	0.0476048	0.29289
TCGA-HZ-A4BH-01A	0.25442	0.380293	0.310342	0.402816	0.34669	0.34338	0.124009	0.392234	0.394314	0.397395	0.492471	0.360441	0.24515	0.178904	0.357773	0.14319	0.218187	0.241024	0.0852541	0.375546	0.118502	0.0544524	0.345907
TCGA-HV-AA8X-01A	0.373521	0.366197	0.416899	0.421669	0.547023	0.308047	0.0705722	0.399817	0.498545	0.46599	0.477667	0.452635	0.141028	0.452421	0.276295	0.476647	0.283008	0.224596	0.391725	0.455543	0.0783362	0.0395125	0.494102
TCGA-LB-A7SX-01A	0.384754	0.503291	0.519064	0.182455	0.263495	0.318777	0.114992	0.524834	0.62086	0.291799	0.50678	0.10067	0.13391	0.151409	0.212538	0.513402	0.266891	0.142659	0.0977248	0.68844	0.0777437	0.0502853	0.0689991
TCGA-OE-A75W-01A	0.375224	0.479254	0.485808	0.528092	0.545906	0.492694	0.0911681	0.513852	0.598773	0.49262	0.60178	0.45547	0.300287	0.470102	0.389938	0.459511	0.30386	0.38463	0.391665	0.620156	0.0638951	0.0451338	0.301936
TCGA-F2-7273-01A	0.157236	0.11093	0.125992	0.164201	0.204212	0.0717591	0.223914	0.120437	0.143031	0.185552	0.172575	0.11482	0.110107	0.162225	0.125698	0.176562	0.0756355	0.102507	0.102536	0.162656	0.279392	0.0488574	0.103238
TCGA-2L-AAQA-01A	0.447135	0.438537	0.48408	0.529954	0.528713	0.435811	0.0511353	0.445385	0.552772	0.441508	0.616999	0.527464	0.349513	0.350115	0.37738	0.542176	0.446709	0.384754	0.618949	0.582505	0.0576492	0.0454991	0.412935
TCGA-HV-A5A3-01A	0.310285	0.295837	0.496051	0.391236	0.16867	0.422067	0.0666864	0.364154	0.510809	0.264825	0.614119	0.273457	0.409639	0.188996	0.428576	0.378989	0.28416	0.289987	0.0877591	0.160484	0.0839244	0.3094	0.379246
TCGA-2J-AAB9-01A	0.0997403	0.183458	0.211914	0.204454	0.218632	0.053537	0.0759809	0.164575	0.379865	0.126736	0.119985	0.0459805	0.117339	0.132943	0.156907	0.268928	0.0386526	0.147981	0.0847439	0.134673	0.292736	0.0394649	0.203857
TCGA-IB-AAUQ-01A	0.246088	0.369434	0.270192	0.32607	0.150891	0.228411	0.0339554	0.328635	0.417877	0.249836	0.44205	0.185778	0.230115	0.213479	0.239254	0.155519	0.0781404	0.17585	0.365308	0.419202	0.118239	0.0627526	0.180402
TCGA-F2-7276-01A	0.110392	0.100159	0.104901	0.124273	0.168535	0.0880064	0.185405	0.116649	0.203528	0.169169	0.165992	0.0559761	0.102125	0.157004	0.13808	0.104215	0.0825349	0.134613	0.0866721	0.118438	0.234557	0.0472647	0.0839244
TCGA-2L-AAQM-01A	0.0999366	0.30357	0.361734	0.128721	0.251949	0.0966342	0.209305	0.181388	0.231898	0.174182	0.163789	0.0331097	0.0615354	0.0404911	0.0950963	0.345106	0.0363993	0.335742	0.0849817	0.384566	0.730905	0.1639	0.0625119
TCGA-US-A77J-01A	0.0820263	0.0457775	0.0849309	0.103988	0.10903	0.0654297	0.137407	0.0446911	0.135503	0.211117	0.0922769	0.0419752	0.10704	0.0892865	0.112084	0.106131	0.0555084	0.0679897	0.0539012	0.102536	0.103211	0.0409916	0.0513815
TCGA-2J-AAB1-01A	0.358036	0.382335	0.454047	0.468872	0.474062	0.31186	0.0349638	0.439991	0.44785	0.424439	0.569915	0.422927	0.26966	0.364535	0.39309	0.464659	0.274919	0.371691	0.540914	0.549609	0.0824767	0.134144	0.328071
TCGA-PZ-A5RE-01A	0.401472	0.316836	0.474129	0.42375	0.566065	0.169823	0.0863433	0.364476	0.461856	0.355953	0.158521	0.434242	0.0813878	0.324456	0.259314	0.14917	0.269173	0.312865	0.439301	0.392169	0.0630508	0.0343891	0.375987
TCGA-S4-A8RM-01A	0.34338	0.425743	0.462327	0.540606	0.463585	0.440118	0.123079	0.407908	0.459789	0.472793	0.616999	0.488586	0.371212	0.394053	0.442767	0.443575	0.350605	0.413127	0.565103	0.39236	0.0813093	0.0473424	0.0679399
TCGA-3A-A9I7-01A	0.140843	0.218504	0.333842	0.253945	0.26084	0.170172	0.183823	0.220073	0.391543	0.283008	0.248175	0.136033	0.117224	0.146235	0.220342	0.24893	0.120638	0.15251	0.333031	0.223914	0.0766302	0.0835109	0.06758
TCGA-3A-A9IS-01A	0.0648979	0.104782	0.184736	0.141441	0.138868	0.123826	0.173075	0.0561363	0.309233	0.16609	0.172933	0.0950963	0.056705	0.0428598	0.0807593	0.185702	0.0666609	0.265477	0.141783	0.47885	0.55725	0.307352	0.236222
TCGA-3A-A9IR-01A	0.076281	0.185962	0.0451223	0.110363	0.0954122	0.144534	0.191096	0.0508764	0.120694	0.166924	0.0752012	0.473229	0.0609989	0.033869	0.171028	0.0796291	0.0462055	0.128965	0.150341	0.231451	0.702993	0.194486	0.163213
TCGA-IB-7886-01A	0.378194	0.462823	0.55734	0.486305	0.372456	0.377766	0.0838663	0.611505	0.526906	0.523533	0.657283	0.489743	0.374356	0.504798	0.431025	0.62813	0.295355	0.477084	0.634199	0.48119	0.0760872	0.156838	0.285133
TCGA-IB-A5SQ-01A	0.20133	0.271174	0.254893	0.15251	0.348918	0.182164	0.129267	0.292377	0.364594	0.316342	0.43676	0.179334	0.13811	0.136785	0.141905	0.286895	0.173297	0.21727	0.30056	0.191894	0.191624	0.0486814	0.199881
TCGA-3A-A9IV-01A	0.0533642	0.107862	0.233777	0.200075	0.220839	0.438742	0.0818211	0.188364	0.206985	0.208646	0.365429	0.194643	0.0613704	0.0464079	0.0785778	0.163687	0.0297875	0.342843	0.803071	0.0666864	0.547173	0.376875	0.0724873
TCGA-HZ-A49I-01A	0.33461	0.237584	0.325089	0.341804	0.22828	0.321865	0.132851	0.331128	0.398848	0.200625	0.389594	0.262941	0.219946	0.403602	0.313973	0.225031	0.289223	0.32971	0.0753253	0.212327	0.0772909	0.0492246	0.257723
TCGA-HZ-7923-01A	0.110845	0.0632685	0.115343	0.137898	0.23304	0.063182	0.177	0.0896342	0.164333	0.201453	0.176139	0.0482949	0.124331	0.0973623	0.128871	0.155418	0.100803	0.0918714	0.108456	0.156125	0.153846	0.0479256	0.0620862
TCGA-IB-AAUW-01A	0.101577	0.0763088	0.111463	0.125588	0.15528	0.0910866	0.19182	0.0715284	0.231667	0.151683	0.101286	0.0459313	0.0946489	0.116271	0.109338	0.094488	0.0785219	0.124804	0.0725905	0.131976	0.175481	0.0403546	0.0997674
TCGA-IB-8126-01A	0.111014	0.222129	0.199026	0.263952	0.293854	0.145454	0.206608	0.207743	0.187028	0.247949	0.325033	0.211786	0.160891	0.189261	0.240538	0.100412	0.121131	0.145975	0.0924394	0.269807	0.215218	0.0992618	0.18771
TCGA-2L-AAQI-01A	0.15569	0.306152	0.339349	0.331343	0.419998	0.163687	0.157944	0.319189	0.475313	0.327111	0.496815	0.339291	0.21273	0.140651	0.10155	0.398179	0.146103	0.0847995	0.126112	0.385982	0.330729	0.0377029	0.195746
TCGA-Q3-A5QY-01A	0.129448	0.102039	0.150798	0.200197	0.272583	0.103648	0.17148	0.145141	0.231898	0.313752	0.394314	0.0882756	0.153751	0.0969163	0.121959	0.255302	0.156602	0.0467428	0.057985	0.1738	0.0448927	0.06751	0.0609786
TCGA-HZ-7924-01A	0.17275	0.183718	0.280855	0.214533	0.307934	0.160411	0.184519	0.0571853	0.38005	0.225328	0.140712	0.108944	0.0805423	0.133219	0.170132	0.218359	0.0801665	0.180687	0.195236	0.152479	0.0601701	0.0545692	0.0505481
TCGA-FB-AAPY-01A	0.256298	0.317735	0.359333	0.24684	0.143383	0.279816	0.114278	0.359035	0.406237	0.315274	0.45085	0.161679	0.207424	0.312641	0.257775	0.382461	0.288956	0.270192	0.128568	0.161818	0.105487	0.0344085	0.226619
TCGA-2L-AAQJ-01A	0.352393	0.408709	0.375487	0.469071	0.499438	0.417286	0.0889868	0.433087	0.479898	0.396916	0.514232	0.456031	0.256118	0.437173	0.426893	0.464092	0.303079	0.345345	0.507151	0.43763	0.0539492	0.275668	0.188033
TCGA-XN-A8T3-01A	0.248547	0.302857	0.316673	0.357898	0.190532	0.240628	0.14316	0.298638	0.391175	0.25621	0.468241	0.282757	0.157763	0.262496	0.20678	0.408985	0.154503	0.272583	0.322828	0.403278	0.179192	0.0742523	0.262707
TCGA-3A-A9I9-01A	0.259701	0.361019	0.369557	0.26123	0.294822	0.191544	0.168335	0.307619	0.446356	0.321095	0.418192	0.125072	0.285799	0.267557	0.209985	0.330789	0.102453	0.148166	0.116041	0.386508	0.267249	0.041257	0.336084
TCGA-FB-A545-01A	0.39374	0.486586	0.571568	0.528014	0.165289	0.448059	0.0450575	0.397849	0.631928	0.475681	0.676202	0.457821	0.356242	0.438742	0.546405	0.595108	0.42375	0.388232	0.0740958	0.461288	0.0900975	0.119535	0.521865
TCGA-FB-AAQ1-01A	0.287429	0.37637	0.333491	0.311696	0.444612	0.306814	0.0512224	0.391482	0.33603	0.348736	0.529244	0.379982	0.210664	0.245716	0.280757	0.399628	0.30386	0.345592	0.0805967	0.348509	0.150859	0.15362	0.336772
TCGA-HZ-8637-01A	0.149048	0.300032	0.319993	0.341804	0.196481	0.238842	0.122141	0.275226	0.309511	0.277339	0.441642	0.054045	0.193826	0.25917	0.190233	0.127176	0.124037	0.120295	0.0835404	0.376116	0.102261	0.0987824	0.126997
TCGA-2J-AAB6-01A	0.391914	0.642235	0.592494	0.561038	0.195074	0.43289	0.0793912	0.457119	0.600813	0.323068	0.625087	0.507601	0.307136	0.124661	0.511503	0.620405	0.211539	0.456538	0.0792339	0.690481	0.136238	0.279207	0.595499
TCGA-M8-A5N4-01A	0.311363	0.258536	0.357576	0.358599	0.15838	0.145731	0.0957401	0.302857	0.405595	0.293364	0.497115	0.237169	0.143257	0.269126	0.171592	0.114595	0.283206	0.257103	0.0899619	0.16144	0.0586099	0.0500231	0.255786
TCGA-H6-8124-01A	0.374296	0.590625	0.579034	0.531147	0.396597	0.132035	0.060956	0.35745	0.679003	0.318546	0.375803	0.503449	0.17212	0.30767	0.143	0.616099	0.501191	0.451845	0.125642	0.535086	0.100525	0.0378717	0.637443
TCGA-3A-A9IN-01A	0.0737017	0.124952	0.255887	0.149414	0.136845	0.0626022	0.166525	0.125404	0.365765	0.11312	0.284314	0.0597571	0.0570421	0.0514895	0.0731969	0.144375	0.0363499	0.181532	0.453906	0.527147	0.579191	0.0838396	0.0551028
TCGA-IB-A6UF-01A	0.398642	0.415435	0.503154	0.519233	0.562971	0.368728	0.118759	0.486657	0.460501	0.48242	0.613788	0.497496	0.301105	0.341195	0.492979	0.522548	0.269856	0.441775	0.525768	0.60871	0.134489	0.332683	0.408382
TCGA-HZ-A8P0-01A	0.244636	0.430329	0.334555	0.372705	0.242196	0.0711013	0.0759566	0.320575	0.382842	0.320398	0.524365	0.0752012	0.210199	0.41458	0.30184	0.168567	0.232025	0.163317	0.449679	0.254661	0.0838953	0.0456066	0.250539
TCGA-IB-AAUR-01A	0.155386	0.131033	0.147731	0.20492	0.130191	0.118469	0.163249	0.132547	0.222665	0.294769	0.270284	0.105377	0.14194	0.119985	0.143756	0.167341	0.114736	0.0774831	0.158685	0.147238	0.0828348	0.0522014	0.061623
TCGA-F2-6879-01A	0.404871	0.398985	0.477226	0.533341	0.475108	0.373591	0.0519301	0.454899	0.425824	0.473705	0.634199	0.515153	0.358103	0.494102	0.3904	0.100611	0.257629	0.391914	0.0490146	0.552948	0.0623847	0.18164	0.433143
TCGA-HZ-8636-01A	0.349328	0.42669	0.426627	0.496351	0.210702	0.276454	0.0768088	0.321809	0.495833	0.15983	0.534524	0.286097	0.0932143	0.0791722	0.327559	0.0889064	0.262806	0.253366	0.153585	0.446989	0.0947348	0.191133	0.417489
TCGA-IB-7649-01A	0.173626	0.299974	0.227521	0.152881	0.279657	0.224056	0.173731	0.279503	0.370852	0.274871	0.372333	0.15437	0.169169	0.20243	0.221019	0.298638	0.210585	0.161296	0.350739	0.302627	0.189228	0.179957	0.248498
TCGA-3A-A9IO-01A	0.0678424	0.0436541	0.0537446	0.0488309	0.147698	0.065812	0.219988	0.0468299	0.155027	0.116847	0.0671784	0.154405	0.0592642	0.0487488	0.0916858	0.0953538	0.102563	0.148592	0.0422347	0.191473	0.572988	0.127918	0.0804893
TCGA-IB-7644-01A	0.1639	0.19182	0.517264	0.353755	0.415097	0.305251	0.125698	0.305809	0.537068	0.254748	0.38411	0.166891	0.380227	0.337236	0.218975	0.252331	0.362968	0.24089	0.208518	0.272067	0.0657392	0.0406934	0.527379
TCGA-YB-A89D-01A	0.227521	0.191242	0.369041	0.341497	0.16034	0.0786059	0.0801917	0.31504	0.466191	0.339771	0.380865	0.156366	0.218717	0.126555	0.257146	0.22052	0.161511	0.285033	0.186458	0.361409	0.0899887	0.0807322	0.297264
TCGA-IB-7888-01A	0.242734	0.229214	0.232381	0.245668	0.298256	0.18869	0.13397	0.23981	0.265375	0.25701	0.347708	0.166169	0.167516	0.146103	0.208477	0.197947	0.213709	0.142028	0.140345	0.268733	0.104842	0.125874	0.173108
TCGA-IB-AAUT-01A	0.0830523	0.052167	0.100722	0.113893	0.130848	0.0712994	0.232298	0.0549589	0.144565	0.159665	0.0960466	0.0485796	0.119923	0.0644263	0.117339	0.157561	0.0553093	0.12593	0.131908	0.154172	0.284045	0.055119	0.0857432
TCGA-3A-A9J0-01A	0.399257	0.475609	0.41891	0.248175	0.247801	0.261611	0.0672912	0.525936	0.520955	0.402035	0.644387	0.507886	0.292112	0.485011	0.429995	0.070272	0.346438	0.389333	0.421541	0.525222	0.0480306	0.274674	0.197133
TCGA-US-A77G-01A	0.37637	0.376051	0.441508	0.441223	0.361469	0.279503	0.153084	0.327043	0.569118	0.411692	0.516884	0.444676	0.270581	0.251854	0.364848	0.142967	0.304655	0.35953	0.0855798	0.37496	0.232529	0.30131	0.269506
TCGA-HZ-7926-01A	0.209482	0.171663	0.311696	0.259552	0.341804	0.241735	0.101517	0.309797	0.338636	0.270002	0.392958	0.30985	0.145943	0.223288	0.294012	0.372833	0.0979342	0.191398	0.371339	0.345965	0.0742773	0.0401467	0.0544682
TCGA-HV-A7OP-01A	0.587083	0.722427	0.703543	0.667522	0.575511	0.306203	0.0688521	0.709886	0.599331	0.690715	0.788608	0.778674	0.207465	0.548645	0.678772	0.66095	0.485221	0.608554	0.5474	0.212651	0.0793371	0.0475788	0.0512083
TCGA-YH-A8SY-01A	0.29525	0.306098	0.407167	0.387596	0.309739	0.17787	0.101344	0.384429	0.39625	0.278892	0.372392	0.265999	0.128303	0.256722	0.223422	0.304311	0.161296	0.294226	0.296517	0.472214	0.0679399	0.0552936	0.263393
TCGA-2J-AABE-01A	0.239993	0.374483	0.367965	0.107377	0.417748	0.0730406	0.0430598	0.36076	0.465212	0.327396	0.106676	0.314481	0.185	0.41123	0.305032	0.409436	0.194298	0.35258	0.545371	0.423282	0.0826163	0.0358923	0.400962
TCGA-2J-AABI-01A	0.47316	0.580469	0.471082	0.506623	0.439634	0.313921	0.0292495	0.472793	0.463663	0.533424	0.691571	0.457272	0.414917	0.5933	0.526747	0.498682	0.54817	0.578002	0.14508	0.564776	0.042269	0.182088	0.546715
TCGA-2L-AAQE-01A	0.382079	0.401412	0.476647	0.457955	0.48408	0.0714248	0.0643808	0.480033	0.524996	0.406297	0.595809	0.399317	0.37496	0.292577	0.359593	0.475108	0.129143	0.303806	0.566441	0.455183	0.0474156	0.0381483	0.045045
TCGA-FB-A78T-01A	0.372212	0.473778	0.447135	0.499057	0.265267	0.211914	0.131703	0.437903	0.523844	0.430401	0.548731	0.505484	0.278021	0.351643	0.307406	0.535474	0.396597	0.286097	0.0788515	0.517416	0.15241	0.116788	0.277827
TCGA-H8-A6C1-01A	0.145579	0.169375	0.425315	0.410106	0.405987	0.116732	0.104043	0.3094	0.578871	0.413346	0.487876	0.364594	0.127473	0.126796	0.155249	0.360196	0.312148	0.167839	0.459511	0.130157	0.0806765	0.035065	0.298585
TCGA-HV-A5A4-01A	0.404569	0.503449	0.479826	0.516215	0.369801	0.364848	0.0572039	0.369106	0.541631	0.438603	0.606588	0.415435	0.358599	0.548808	0.389084	0.486373	0.38882	0.375224	0.271226	0.573857	0.0929954	0.0473298	0.484013
TCGA-3A-A9IH-01A	0.266545	0.378514	0.409775	0.444955	0.377315	0.350244	0.0878136	0.394438	0.538879	0.470519	0.585778	0.492471	0.256536	0.368021	0.298088	0.489016	0.218632	0.376564	0.401599	0.326598	0.128871	0.152912	0.324293
TCGA-YY-A8LH-01A	0.399628	0.40685	0.514532	0.530573	0.60587	0.362787	0.0489861	0.492172	0.4665	0.491426	0.648377	0.465074	0.361214	0.344285	0.408907	0.366385	0.357639	0.499129	0.444196	0.522548	0.0671337	0.133189	0.430546
