# Supplementary material for: Identification and Validation of Constructing the Prognostic Model With Four DNA Methylation-Driven Genes in Pancreatic Cancer
Source: Front Cell Dev Biol. 2022 Jan 11;9:709669. doi: 10.3389/fcell.2021.709669 (PMC8786741; doi:10.3389/fcell.2021.709669)
Supplement: Supplementary file 2 [file Table1.XLS]

gene	conMean	treatMean	logFC	pValue	fdr
C4B-AS1	0.649527693	4.13E-06	-17.26234525	7.91E-65	4.03E-62
TMOD4	0.214752848	2.78E-06	-16.23517804	4.71E-47	1.82E-46
C4A-AS1	0.649527693	2.44E-05	-14.69876964	1.21E-64	5.92E-62
PGA4	2.473480718	0.000102729	-14.55541332	7.19E-63	1.81E-60
AC020978.5	3.016234888	0.000130976	-14.49115955	1.21E-64	5.92E-62
AL132780.3	1.97006421	0.000129393	-13.89419308	1.70E-62	3.92E-60
LIMS4	1.206660183	8.57E-05	-13.78202443	1.18E-63	3.89E-61
AC012615.3	1.69921579	0.0002101	-12.98150344	3.18E-64	1.13E-61
CU633904.1	2.27460284	0.00028862	-12.94415807	2.91E-63	7.73E-61
GPAA1P1	0.77862476	0.000112068	-12.76234166	2.00E-59	2.59E-57
AC074143.2	2.998057581	0.000446305	-12.71370947	2.91E-63	7.73E-61
AC139495.2	0.233856972	3.58E-05	-12.67142041	1.54E-48	6.77E-48
NPIPA2	1.020801697	0.000167665	-12.57183225	4.42E-63	1.13E-60
ADIRF	4.110707519	0.000737562	-12.44433472	1.47E-63	4.61E-61
AC073612.1	0.297830825	5.40E-05	-12.43020456	9.17E-35	2.05E-34
RNA5-8SN2	7.796873431	0.001669505	-12.18925968	1.36E-64	6.52E-62
CU634019.1	1.424057994	0.000327719	-12.0852615	1.44E-63	4.58E-61
FAM226B	1.359276109	0.00032756	-12.01879227	2.39E-64	8.73E-62
AC136624.2	1.438120307	0.000415913	-11.75561326	1.91E-64	7.39E-62
AC007009.1	2.92272883	0.000850833	-11.7461519	2.07E-64	7.66E-62
AC002116.1	0.784496375	0.000302353	-11.34131602	1.08E-56	6.11E-55
LIMS3	0.7396663	0.000293343	-11.30007032	5.78E-58	5.67E-56
RNA5-8SN1	7.796408395	0.003460557	-11.13758973	1.30E-63	4.23E-61
AC133550.1	1.975896827	0.000905412	-11.09164482	7.38E-49	3.32E-48
RPL23AP24	0.78458022	0.000376621	-11.02459346	6.88E-42	1.99E-41
AC022384.1	0.313020383	0.000156487	-10.9659943	4.94E-44	1.59E-43
SEPT14P19	0.811929534	0.000462415	-10.77795152	8.33E-56	2.81E-54
SMIM11B	2.712767957	0.001619244	-10.71022994	1.12E-59	1.50E-57
AC140504.1	0.252648344	0.000158469	-10.63871707	6.42E-34	1.39E-33
PRM2	0.739298507	0.000507057	-10.50979244	3.18E-47	1.25E-46
AL732372.3	2.301480191	0.001632438	-10.46131787	1.43E-61	2.83E-59
AC234031.1	2.751237357	0.002161937	-10.31354068	9.09E-59	1.04E-56
FP236241.1	1.323618629	0.001116859	-10.21082444	1.37E-59	1.82E-57
AC125611.3	3.2389101	0.002858192	-10.14618975	1.21E-61	2.48E-59
RGPD6	3.16848555	0.003172741	-9.963848118	1.06E-57	9.80E-56
AC007744.1	0.238780534	0.000254823	-9.871974033	6.60E-56	2.33E-54
SLX1B-SULT1A4	1.864784218	0.001998224	-9.866074916	7.03E-59	8.27E-57
AC239868.2	0.831686067	0.000898205	-9.854778703	1.34E-63	4.31E-61
AC093899.2	0.211911158	0.000238117	-9.797570727	5.74E-43	1.74E-42
HAPLN4	0.220019122	0.000249154	-9.786375026	1.56E-59	2.04E-57
RGPD5	2.192790645	0.00251599	-9.767426014	3.96E-57	2.82E-55
FAM223A	0.426528139	0.000494535	-9.752352856	6.23E-64	2.14E-61
AC009086.2	1.121306662	0.001390505	-9.655356347	2.35E-43	7.28E-43
ZBTB45P2	1.79358025	0.002271911	-9.624720531	4.61E-60	6.52E-58
AC004832.3	0.330728232	0.00042297	-9.610874727	6.72E-37	1.60E-36
GIMAP1-GIMAP5	0.640011109	0.000863518	-9.533654867	2.67E-57	2.06E-55
NUDT4P2	1.401308235	0.00195129	-9.488130415	5.21E-64	1.82E-61
MAGED4B	2.70398247	0.003808238	-9.471746415	3.01E-58	3.10E-56
FP671120.4	8.292191127	0.011707895	-9.468127901	2.38E-60	3.55E-58
AC012254.2	1.068007344	0.001512417	-9.463849914	1.63E-45	5.69E-45
ANKRD20A3	0.368281437	0.00054136	-9.410004444	1.88E-59	2.45E-57
FGF7P5	0.51003264	0.000779595	-9.353649023	1.00E-25	1.77E-25
AL445363.3	2.463131036	0.00384516	-9.323233977	6.76E-62	1.44E-59
FP236383.2	8.290050868	0.014717417	-9.137712696	7.34E-63	1.81E-60
AL669942.1	1.100364062	0.002001979	-9.102338494	3.20E-60	4.66E-58
FAM223B	0.426528139	0.000786351	-9.083251719	3.00E-64	1.08E-61
FSBP	0.406300811	0.000777355	-9.029759557	1.21E-57	1.06E-55
AC009139.2	0.587792105	0.001133062	-9.018935637	1.86E-38	4.67E-38
SMIM11A	1.609479425	0.003207208	-8.971060592	5.79E-59	6.87E-57
RNU1-4	2.503225254	0.005187949	-8.914407986	1.90E-61	3.59E-59
AC126755.2	1.213494787	0.002516483	-8.91354362	1.10E-62	2.61E-60
RN7SL199P	0.213442528	0.000444884	-8.906203753	8.23E-32	1.69E-31
AC159540.2	2.480848213	0.005237627	-8.887704452	8.96E-57	5.25E-55
PKD1P1	2.211516434	0.004934426	-8.807937904	1.81E-56	8.78E-55
CDH12P1	1.250098282	0.00283683	-8.783546096	2.47E-53	2.49E-52
COMMD3-BMI1	2.972217008	0.007008311	-8.728256903	1.64E-57	1.39E-55
ATP6V1G2-DDX39B	1.932240356	0.004711402	-8.679902509	4.87E-51	2.85E-50
HIST2H4B	1.152854924	0.002842327	-8.663922553	2.78E-55	7.24E-54
NPIPA8	1.505662636	0.00373711	-8.654259786	1.12E-46	4.24E-46
AC105052.1	0.691359609	0.001740575	-8.633728437	1.22E-34	2.71E-34
FP236383.3	8.297073675	0.02099104	-8.626685153	3.95E-63	1.02E-60
BUB1B-PAK6	1.113237767	0.002836208	-8.616582758	2.64E-56	1.17E-54
PGA3	2.726693474	0.007036249	-8.598130271	1.97E-56	9.34E-55
AC133555.5	0.205710737	0.000541589	-8.569204185	2.89E-43	8.92E-43
NPIPA7	3.370454169	0.009057315	-8.539643882	3.38E-63	8.90E-61
SULT1A4	1.434725951	0.003962553	-8.500129135	3.39E-58	3.44E-56
NPIPA9	5.813528031	0.01613498	-8.493078387	3.00E-57	2.27E-55
DMRTC1	0.321731725	0.000896509	-8.487323652	1.07E-54	2.16E-53
RNU1-3	2.501992132	0.006997348	-8.482053247	1.97E-60	2.98E-58
AC112229.1	0.400573211	0.001121362	-8.480669506	4.89E-46	1.77E-45
DNAJC25-GNG10	1.553559693	0.004386384	-8.468329879	1.25E-58	1.39E-56
GOLGA8CP	0.225967724	0.000640752	-8.46213406	2.27E-55	6.16E-54
AC024592.3	0.577806825	0.00166307	-8.440594274	8.72E-57	5.15E-55
CU633967.1	2.605755773	0.007651568	-8.411730751	9.80E-57	5.65E-55
FMC1-LUC7L2	2.594075512	0.007635355	-8.408309513	4.68E-56	1.79E-54
AC234781.5	0.84602846	0.002623031	-8.333327667	5.34E-51	3.11E-50
BPTFP1	1.900622158	0.006011094	-8.304628408	3.51E-61	6.40E-59
RPL23AP60	0.657695399	0.002089076	-8.298410526	2.21E-26	3.96E-26
AC135983.5	1.179728362	0.003776833	-8.287061821	3.63E-26	6.47E-26
ISY1-RAB43	1.926610815	0.006217981	-8.275403323	2.01E-55	5.62E-54
FAM95B1	2.624214685	0.008570803	-8.25823974	3.64E-56	1.50E-54
RNU1-1	2.503430992	0.008268858	-8.242002805	6.24E-61	1.06E-58
MAGED4	0.842687129	0.002793887	-8.236579713	2.22E-45	7.69E-45
AC011462.2	3.210989014	0.010933722	-8.198089374	6.35E-56	2.27E-54
SERINC4	0.367804985	0.00126139	-8.187783366	3.36E-61	6.18E-59
SLX1A	3.872114728	0.013557617	-8.157874232	5.46E-56	2.02E-54
NUDT4B	1.401053876	0.004913042	-8.155680088	1.00E-60	1.60E-58
HIST2H2AA4	1.89495126	0.006685261	-8.14696109	5.92E-38	1.46E-37
POLR2J2	1.009405987	0.00365077	-8.111089992	2.09E-59	2.67E-57
RNVU1-18	2.502399582	0.009192316	-8.08866802	1.03E-59	1.40E-57
AC124891.1	0.327772528	0.00120469	-8.087889685	6.11E-37	1.46E-36
RPL17-C18orf32	2.177899679	0.008078051	-8.074714469	3.43E-53	3.26E-52
HIST2H3A	0.214795472	0.000797298	-8.073628573	1.74E-61	3.35E-59
CDH12P3	1.250098282	0.004738991	-8.043245942	1.51E-52	1.17E-51
AC093668.2	0.860582837	0.003304026	-8.024945089	1.14E-37	2.80E-37
CU633906.2	1.224239876	0.004700287	-8.024921778	2.15E-58	2.34E-56
INO80B-WBP1	2.752113186	0.011059258	-7.959141363	2.31E-56	1.04E-54
FP236383.1	0.548437036	0.002239218	-7.93618688	2.05E-59	2.64E-57
FAM27B	1.419562535	0.005811017	-7.932440016	9.27E-46	3.28E-45
AC010132.3	1.985430855	0.008251779	-7.910531253	2.69E-56	1.19E-54
AC138866.2	1.10697489	0.004763777	-7.860300985	6.40E-47	2.46E-46
SNORD3A	4.709758238	0.020608332	-7.836281436	4.33E-57	3.00E-55
AL162258.1	0.619036852	0.002781468	-7.798034731	1.10E-58	1.24E-56
PRM1	0.7973887	0.003671652	-7.762710123	3.73E-43	1.14E-42
AL669831.3	0.720070099	0.00341131	-7.721667576	4.81E-53	4.34E-52
F8A3	1.345501732	0.006418626	-7.711664112	7.88E-32	1.61E-31
AC011511.4	2.007923565	0.009606211	-7.707521185	3.65E-56	1.50E-54
AL139300.1	0.383436954	0.001932315	-7.632515492	2.92E-16	4.25E-16
AL590399.1	1.098115639	0.005615654	-7.611360214	1.18E-57	1.04E-55
LINC01670	0.533214295	0.002742015	-7.603335159	1.53E-56	7.81E-55
AC026464.4	3.756596201	0.019337274	-7.601897832	8.40E-56	2.83E-54
RNU1-2	2.502399582	0.013649312	-7.518340107	1.04E-58	1.18E-56
HIST2H2AA3	2.729445031	0.014901728	-7.51698423	1.39E-55	4.24E-54
AL513548.1	1.308710733	0.007383924	-7.469542816	9.76E-58	9.11E-56
TNP1	0.447600557	0.002576989	-7.440381673	3.64E-36	8.49E-36
CELF6	1.329890305	0.007822464	-7.40946842	1.29E-56	6.92E-55
ULK4P1	0.479945384	0.00285023	-7.395648181	1.93E-37	4.69E-37
CU633906.1	1.635013777	0.00971842	-7.394365241	8.83E-56	2.95E-54
AC146944.1	0.955816525	0.00572619	-7.383014447	2.73E-42	8.03E-42
DNM1P41	0.257648098	0.001562055	-7.365812605	2.24E-60	3.36E-58
AL590399.3	0.644654489	0.003980114	-7.339572521	1.43E-58	1.59E-56
AP001267.1	2.789846987	0.017305577	-7.332805107	3.86E-55	9.52E-54
RN7SL656P	0.213442528	0.00132573	-7.330917192	2.40E-31	4.86E-31
ANKRD20A2	0.460052418	0.002877915	-7.320630598	1.65E-55	4.81E-54
AL121845.2	0.512119495	0.003214732	-7.315638392	8.43E-32	1.73E-31
NOXO1	0.386971097	0.002460541	-7.297106236	2.15E-57	1.72E-55
HIST2H3PS2	0.287054735	0.001856026	-7.272965212	2.75E-32	5.71E-32
AC024267.6	1.447958814	0.009786502	-7.209011617	1.75E-55	5.03E-54
SLX1A-SULT1A3	2.756569235	0.018753549	-7.199566393	1.90E-55	5.38E-54
AL356056.1	0.498914977	0.003422176	-7.187736183	3.27E-55	8.32E-54
AL136295.1	0.675605874	0.004647354	-7.183628489	3.63E-12	4.88E-12
AC239804.1	0.623294951	0.00430714	-7.177040873	1.02E-57	9.53E-56
AL136317.2	0.353059271	0.002494134	-7.145227846	1.43E-59	1.89E-57
RNU1-28P	2.503225254	0.017776633	-7.137662248	2.82E-60	4.13E-58
ZNF177	0.993814429	0.007074256	-7.134254227	1.06E-57	9.79E-56
NPIPB8	0.668384258	0.004810289	-7.118410355	1.71E-54	3.11E-53
AP005264.6	1.165308008	0.008566041	-7.087866995	6.18E-60	8.63E-58
AL627309.1	0.728434711	0.005384967	-7.079718407	1.44E-56	7.49E-55
RGPD1	1.239754704	0.009297341	-7.059020836	8.17E-54	1.04E-52
LINC01467	0.207969807	0.001580059	-7.040251503	1.04E-41	2.99E-41
CRNN	0.592046779	0.004536491	-7.027990539	2.47E-54	4.10E-53
RF00002	2.706153952	0.020775369	-7.025226006	2.82E-63	7.65E-61
NBEAP3	0.221647444	0.001711591	-7.016784899	6.89E-56	2.41E-54
SMG1P4	1.227526081	0.009756516	-6.975171944	7.04E-55	1.54E-53
ZBTB9	1.157013724	0.00942099	-6.940311596	1.56E-56	7.92E-55
LINC00319	0.556438112	0.004541617	-6.93687128	5.23E-44	1.68E-43
POLR2F	4.288805306	0.035032859	-6.935723304	2.01E-54	3.52E-53
AC146944.4	2.374831153	0.019565053	-6.923402132	3.00E-58	3.10E-56
SLX1B	2.013159442	0.016663744	-6.91660503	6.67E-55	1.47E-53
H2BFS	1.023778503	0.008476863	-6.916157469	4.51E-61	7.98E-59
BIVM-ERCC5	0.295080239	0.002528347	-6.866769153	6.70E-16	9.68E-16
CSPG4P11	0.388105965	0.003341056	-6.860002455	4.06E-57	2.86E-55
RPSAP58	5.404848809	0.046657386	-6.856004974	6.41E-56	2.28E-54
ZNF804B	0.207403288	0.001812747	-6.838117108	1.74E-47	6.99E-47
AC068446.2	0.269625939	0.002365009	-6.83296957	4.65E-54	6.67E-53
AC008894.2	3.000005152	0.026790071	-6.807122754	3.92E-55	9.63E-54
FAM156A	3.263731562	0.029205331	-6.804146839	1.08E-53	1.28E-52
AC025259.1	2.071306691	0.018756181	-6.787031258	3.24E-59	4.02E-57
DCD	0.414515402	0.003800639	-6.769039765	1.15E-44	3.82E-44
CU639417.5	0.7419333	0.00697029	-6.733927103	9.11E-42	2.62E-41
USP32P2	1.519373072	0.014384552	-6.72281204	4.63E-40	1.24E-39
NPHP3-ACAD11	0.533015335	0.005050273	-6.72167175	4.23E-53	3.91E-52
RNU1-27P	2.501992132	0.02380769	-6.715505769	3.77E-58	3.79E-56
CU638689.4	1.377206454	0.013184943	-6.706709664	9.67E-58	9.06E-56
HERC2P8	0.217260727	0.002109677	-6.686261597	5.71E-46	2.05E-45
SULT1A3	2.759646192	0.027337478	-6.657459326	3.18E-54	5.04E-53
HSPB2-C11orf52	0.479119613	0.004790641	-6.644023467	6.92E-40	1.84E-39
ANKRD20A1	0.952470133	0.00958268	-6.635100811	1.16E-54	2.29E-53
AP003419.1	4.484364362	0.045259499	-6.630539087	2.91E-55	7.52E-54
CERS6-AS1	1.894348015	0.019286107	-6.617995618	8.51E-55	1.79E-53
AC239800.3	0.211463375	0.002156235	-6.615749513	7.47E-25	1.30E-24
AC005832.4	1.193033802	0.012271616	-6.603165894	4.72E-41	1.31E-40
GXYLT1P3	0.366479076	0.003839068	-6.576830722	1.45E-45	5.09E-45
BX088651.1	1.081272595	0.011412896	-6.5659216	7.93E-54	1.02E-52
CYP3A43	1.589303113	0.017086824	-6.539366194	1.99E-51	1.24E-50
AC091564.2	0.327995275	0.003542453	-6.532782585	9.93E-25	1.72E-24
RASA4B	2.801965889	0.030635193	-6.515105619	1.79E-55	5.13E-54
AC027796.3	1.604986099	0.018049437	-6.474463152	1.47E-55	4.40E-54
AP005264.2	0.271846894	0.003063214	-6.471604367	1.56E-53	1.72E-52
U2AF1L5	4.02104202	0.04622702	-6.442689249	2.15E-54	3.70E-53
AC139099.1	0.63560164	0.007451352	-6.414476879	2.78E-51	1.69E-50
AC138866.1	2.560105363	0.030236296	-6.40377797	6.27E-56	2.25E-54
ARL5C	0.556219399	0.006589858	-6.39926298	1.32E-50	7.23E-50
NPIPB12	4.401885385	0.05321109	-6.370250826	7.05E-55	1.54E-53
AC138969.1	5.905542949	0.071489538	-6.368193766	3.03E-53	2.93E-52
GOLGA6L4	1.698260774	0.020760258	-6.354089803	1.49E-55	4.44E-54
AL928970.1	0.428776273	0.005260136	-6.348981179	1.46E-57	1.26E-55
RMRP	0.911230921	0.011283724	-6.335501567	2.86E-54	4.62E-53
AL662899.2	1.715296522	0.021442405	-6.321847463	2.10E-55	5.82E-54
AC100786.2	0.745655934	0.009371145	-6.314140997	1.78E-35	4.07E-35
AL354740.1	2.525281475	0.031954688	-6.304272773	1.34E-53	1.52E-52
TPTE2P6	0.236406465	0.003003191	-6.298629587	2.72E-44	8.85E-44
EML2-AS1	1.132693579	0.0146488	-6.272831297	8.06E-54	1.03E-52
SNX29P2	0.673809034	0.008766144	-6.264253581	3.24E-56	1.38E-54
RARRES2P4	0.39459904	0.005144109	-6.26132241	1.21E-49	5.86E-49
AC016026.1	2.297937473	0.030025453	-6.258009739	3.67E-57	2.65E-55
AL390198.2	1.419072618	0.018764119	-6.240828091	9.43E-50	4.64E-49
AC010653.2	0.957742747	0.012850327	-6.219761245	2.88E-55	7.45E-54
AP005264.4	0.868613028	0.01176549	-6.206080333	1.96E-58	2.14E-56
AC092143.2	0.615208103	0.00838586	-6.196971959	2.08E-43	6.48E-43
FAM47E-STBD1	1.484070387	0.020516501	-6.176630998	4.14E-55	9.99E-54
HERC2P5	0.245989989	0.003427814	-6.165167107	1.60E-47	6.43E-47
DMRTC1B	1.24391161	0.017361962	-6.162810176	2.57E-56	1.14E-54
AL627309.5	2.27717506	0.031933912	-6.156012077	1.01E-53	1.22E-52
BCRP2	0.491906438	0.006909047	-6.153753344	1.42E-54	2.67E-53
CCDC103	0.356231114	0.005280833	-6.075904078	1.59E-56	8.02E-55
MUC7	0.48918473	0.00732887	-6.060644747	2.56E-12	3.46E-12
CU634019.6	1.330938246	0.020026392	-6.054397317	2.72E-56	1.19E-54
AC091132.3	0.746760373	0.011240717	-6.053839438	4.92E-55	1.16E-53
AC005833.1	0.89736932	0.01355402	-6.048909162	5.10E-44	1.64E-43
CXADRP3	0.332775571	0.00511434	-6.02385753	1.85E-16	2.71E-16
AC233968.1	1.503355922	0.023104791	-6.023850737	9.42E-40	2.49E-39
AC240565.1	0.625172118	0.009609646	-6.023626359	7.70E-51	4.36E-50
AC004057.1	7.766963821	0.120251109	-6.013228647	6.66E-55	1.47E-53
TMEM189-UBE2V1	0.327135861	0.005098091	-6.003788904	3.97E-15	5.66E-15
EIF3CL	4.282424749	0.06695522	-5.999087559	8.16E-54	1.03E-52
CBS	5.756060992	0.090665121	-5.98839042	3.18E-54	5.04E-53
ARMCX7P	2.171309061	0.034225565	-5.987346918	3.69E-54	5.62E-53
CBSL	3.297179182	0.052581527	-5.970532445	5.72E-52	3.90E-51
AC008522.1	0.618286484	0.009968242	-5.954792575	6.88E-47	2.63E-46
PTRH1	3.018941111	0.048731329	-5.953049237	8.77E-53	7.29E-52
LRRC24	1.039261398	0.016846575	-5.946959455	4.42E-57	3.01E-55
LINC00332	0.386085628	0.006464973	-5.900132714	5.55E-40	1.48E-39
NOTCH2NLA	2.329849535	0.039351149	-5.887687226	2.51E-55	6.68E-54
OR10G4	0.303875799	0.00515779	-5.880584906	9.63E-51	5.37E-50
AC244517.11	0.417286249	0.007110095	-5.875024643	1.38E-29	2.67E-29
CBWD3	3.334174481	0.057070651	-5.868436772	4.98E-54	7.01E-53
AP001120.2	1.229604033	0.021268983	-5.853298948	8.30E-33	1.75E-32
AL136295.4	0.646087934	0.011410391	-5.823310443	7.06E-53	6.05E-52
GXYLT1P4	0.281054695	0.004983936	-5.817421551	9.73E-47	3.69E-46
GOLGA8Q	0.721225446	0.012955254	-5.798841113	7.23E-56	2.50E-54
ARMCX3-AS1	0.281534732	0.005058294	-5.798518263	1.53E-29	2.96E-29
PPAN-P2RY11	0.33761879	0.006197898	-5.767472269	3.09E-12	4.17E-12
C11orf52	3.306389495	0.060806085	-5.764897179	1.47E-53	1.64E-52
AC022400.3	0.659419838	0.012229955	-5.752706261	1.62E-41	4.61E-41
DEFB134	0.263264285	0.004904073	-5.746387436	1.24E-42	3.71E-42
MICOS10-NBL1	0.522525574	0.00974458	-5.744757836	8.97E-28	1.65E-27
HTD2	1.267366147	0.023920401	-5.727447985	3.36E-54	5.26E-53
ZNRF3	1.194966192	0.022604864	-5.724192781	1.10E-54	2.21E-53
SPDYE16	0.480032525	0.009109572	-5.719605126	2.30E-58	2.47E-56
CSMD3	0.476970976	0.00905916	-5.71838035	7.06E-51	4.01E-50
ATRIP	1.458831717	0.027785776	-5.714323124	3.46E-54	5.36E-53
NPIPB9	0.584692031	0.011342752	-5.687834269	4.96E-52	3.42E-51
OR6M1	0.272721707	0.00537961	-5.663784004	4.13E-52	2.90E-51
CNBD2	1.803826641	0.035610664	-5.662607547	8.47E-55	1.78E-53
C1orf167	0.256434565	0.005082355	-5.656949706	1.26E-31	2.58E-31
FLG2	0.213333843	0.004233575	-5.655092451	5.53E-52	3.77E-51
SPDYE2B	0.265488766	0.005276378	-5.65295907	1.50E-55	4.48E-54
GH1	1.060021994	0.021327445	-5.635239237	6.90E-15	9.79E-15
SHLD2P1	0.665020544	0.013562685	-5.615684192	8.12E-57	4.85E-55
TRIM73	1.771826463	0.036576052	-5.598194153	9.20E-55	1.90E-53
ZNF625-ZNF20	0.669892114	0.013839692	-5.597045016	1.98E-54	3.48E-53
CU638689.5	0.930916838	0.019238086	-5.596615105	5.76E-56	2.10E-54
AC092683.2	0.412777275	0.008536719	-5.595538077	5.96E-48	2.48E-47
AC092683.1	3.439897843	0.071537078	-5.587530717	1.28E-54	2.48E-53
PSMC1P5	3.352650116	0.069968219	-5.582458344	1.30E-46	4.91E-46
AC013268.1	0.892250064	0.018871296	-5.563182725	2.28E-51	1.41E-50
AC242376.1	0.339220021	0.007209221	-5.556234175	8.63E-34	1.87E-33
AL732372.2	3.829860396	0.082602479	-5.534962914	5.87E-54	8.00E-53
PLGLB2	0.706753149	0.015384473	-5.521659479	3.70E-41	1.03E-40
AC015813.2	1.614067973	0.035471981	-5.50787763	1.78E-54	3.21E-53
BX571846.1	0.279251213	0.006159735	-5.502551428	1.12E-45	3.95E-45
MYL1	0.501672591	0.01106813	-5.50226276	3.37E-41	9.45E-41
SYT15	1.481535202	0.032724556	-5.500575472	7.52E-56	2.58E-54
AC068446.1	0.524443644	0.011733426	-5.482091478	4.22E-56	1.66E-54
DNLZ	3.265276091	0.074982032	-5.444516253	2.33E-54	3.92E-53
AC139256.1	1.180038319	0.02750524	-5.422983394	3.97E-55	9.68E-54
CCDC155	1.210186279	0.028297621	-5.418404569	6.30E-55	1.41E-53
SNORA59B	0.827956043	0.019545454	-5.404649181	2.64E-50	1.38E-49
AC093525.7	0.717545726	0.017063278	-5.394104047	2.74E-55	7.17E-54
RHEBP1	1.249604751	0.030019994	-5.379404334	5.99E-44	1.91E-43
SMG1P1	1.954155143	0.046976511	-5.378461643	3.24E-54	5.09E-53
GOLGA6L17P	0.347833689	0.008377233	-5.375780025	7.92E-54	1.02E-52
U2AF1	4.538391315	0.110921506	-5.354569995	6.28E-55	1.40E-53
AC008264.2	1.686017856	0.041367379	-5.348982444	8.04E-55	1.72E-53
SEPT14P2	0.972853496	0.023890067	-5.347739755	1.86E-25	3.27E-25
PWRN1	1.336810983	0.032884853	-5.345228458	2.06E-53	2.15E-52
FO681492.1	1.351592166	0.033632146	-5.328675231	3.65E-56	1.50E-54
NPAP1	0.257076884	0.006408813	-5.325998997	1.59E-55	4.69E-54
AC211486.1	0.352050501	0.008782681	-5.324977153	3.29E-53	3.16E-52
AC136443.3	0.696424658	0.017430463	-5.320284457	7.89E-52	5.23E-51
AC010547.4	0.4231194	0.010628046	-5.31511649	6.19E-55	1.39E-53
AL008729.2	2.000324026	0.050306005	-5.313359287	5.92E-55	1.34E-53
TEN1	3.521232686	0.088684086	-5.311261515	1.39E-54	2.64E-53
LINC02193	2.637087787	0.066635552	-5.306509676	4.00E-55	9.73E-54
GOLGA8T	0.48729571	0.012386959	-5.297903509	2.90E-52	2.10E-51
AC008686.1	0.519885909	0.013260106	-5.293030794	1.82E-18	2.77E-18
AL049830.3	0.892078646	0.022816318	-5.289033025	6.32E-52	4.26E-51
AC105272.1	3.865969148	0.09924402	-5.28370614	9.71E-21	1.54E-20
HSFX1	0.539845333	0.013901009	-5.279284613	2.53E-56	1.13E-54
AL445487.1	0.2806133	0.007276373	-5.269219987	2.19E-35	4.99E-35
AC093668.1	0.256365878	0.006730056	-5.251442002	1.93E-24	3.31E-24
FAM157B	0.757330508	0.019885036	-5.251167936	4.09E-40	1.10E-39
AOX3P	0.256851858	0.006809664	-5.23720899	2.80E-41	7.89E-41
FAM215B	0.910358351	0.024460484	-5.217909693	8.01E-56	2.74E-54
ACSM6	1.113364052	0.029918116	-5.217762272	2.96E-51	1.80E-50
GOLGA8S	0.379050512	0.01019009	-5.217151407	2.07E-56	9.66E-55
NRN1L	0.49928801	0.013511933	-5.207566236	2.26E-48	9.77E-48
AC011603.2	2.655428207	0.07223847	-5.200033374	5.46E-48	2.28E-47
ATP4A	2.105593565	0.058224077	-5.176467315	3.53E-54	5.44E-53
TOP3B	2.813429432	0.07868695	-5.160061578	5.41E-54	7.47E-53
AL589666.1	0.324446374	0.009075803	-5.159810946	1.11E-38	2.83E-38
AC027309.1	0.442318691	0.012382918	-5.158662994	1.44E-22	2.38E-22
TBC1D3B	1.362705019	0.038405377	-5.149021159	1.40E-54	2.66E-53
LINC02477	0.498684866	0.014156998	-5.138541149	1.51E-55	4.48E-54
KIAA0408	0.520668833	0.014970651	-5.12015721	2.44E-55	6.54E-54
AL513314.2	2.230731918	0.065550617	-5.088763979	3.71E-53	3.48E-52
C2orf27B	0.740771092	0.021885556	-5.080976829	1.03E-48	4.59E-48
AC123768.4	1.951382483	0.057806043	-5.077132464	4.68E-56	1.79E-54
LTC4S	1.340509189	0.040375209	-5.05316758	2.70E-56	1.19E-54
C1QTNF3-AMACR	0.432247038	0.013214328	-5.031681118	2.19E-23	3.68E-23
PLGLB1	1.515265267	0.046344989	-5.031013226	2.41E-54	4.02E-53
AC125494.1	2.666171441	0.081577941	-5.030446644	3.58E-54	5.50E-53
SFTPD-AS1	0.332146411	0.010230634	-5.020851825	1.92E-54	3.40E-53
TBC1D3D	0.682349719	0.021272105	-5.003476656	1.13E-20	1.80E-20
HBG2	0.624572179	0.019574342	-4.995832581	5.75E-45	1.94E-44
ANKRD62	0.522398508	0.016704497	-4.966842297	7.14E-54	9.34E-53
TRPV1	0.97404408	0.031598212	-4.946072235	1.13E-51	7.36E-51
RPS10-NUDT3	1.664919919	0.054610945	-4.930118862	3.58E-47	1.40E-46
GOLGA8K	0.61746318	0.020295961	-4.927088538	8.83E-56	2.95E-54
EEF1G	8.463008912	0.278234089	-4.926799591	1.81E-53	1.93E-52
AP005264.5	3.041779682	0.100583046	-4.918456602	2.42E-54	4.03E-53
GOLGA8O	0.562138079	0.018589225	-4.918385989	2.11E-44	6.91E-44
HMGB3P27	0.691628613	0.023117199	-4.902959061	1.98E-41	5.60E-41
GOLGA6L3	0.47014986	0.015753966	-4.899333703	1.22E-54	2.40E-53
AGAP11	0.782348539	0.026401832	-4.889101558	3.61E-56	1.50E-54
STRA6LP	0.670769383	0.022697914	-4.885185248	1.28E-56	6.90E-55
AC008764.4	1.18922253	0.040248161	-4.884952023	4.45E-15	6.34E-15
ANKRD30B	0.445692336	0.015114765	-4.88201771	1.40E-32	2.93E-32
BLOC1S5-TXNDC5	2.560780445	0.087007682	-4.879296979	1.12E-52	9.01E-52
ACAD11	3.426722767	0.116501241	-4.878412246	2.59E-54	4.26E-53
JMJD7	2.675718124	0.091365195	-4.872137643	1.49E-54	2.77E-53
SEC16B	2.45086739	0.083944022	-4.86772103	5.23E-52	3.60E-51
AC135050.2	0.994584232	0.034083657	-4.866941528	8.96E-51	5.02E-50
RGPD2	1.36284363	0.046838634	-4.862777231	2.66E-54	4.35E-53
CICP27	0.540482972	0.018652059	-4.856842351	2.80E-56	1.22E-54
CTRL	8.688206424	0.304835614	-4.832955012	8.32E-55	1.76E-53
FAM41C	0.370278356	0.012998758	-4.832164534	8.25E-48	3.39E-47
A1BG	2.799060062	0.098479348	-4.828977428	3.24E-54	5.09E-53
SERF1A	0.853070693	0.030100689	-4.824796895	1.44E-53	1.61E-52
LIMD1-AS1	2.309096919	0.083866461	-4.783090942	5.12E-55	1.20E-53
AC013460.1	0.423774309	0.015528429	-4.770312366	1.80E-54	3.23E-53
CCDC180	1.950192759	0.071688697	-4.765727247	5.59E-55	1.28E-53
C2orf27AP3	0.612593367	0.022558124	-4.763210743	4.95E-40	1.32E-39
AC012441.1	0.394835413	0.014556653	-4.761500792	3.93E-41	1.10E-40
AC240565.2	1.847851591	0.068144521	-4.761107413	5.17E-54	7.23E-53
NPIPB13	1.718123419	0.06341228	-4.759927621	4.79E-55	1.13E-53
SNX18P12	0.244902553	0.00907777	-4.75372603	2.06E-44	6.74E-44
TVP23C-CDRT4	1.65482281	0.061680071	-4.745728513	1.75E-54	3.17E-53
PPY2P	0.247704266	0.009236035	-4.745201338	6.11E-37	1.46E-36
C10orf71	0.404205498	0.015107727	-4.741730465	1.13E-53	1.33E-52
FAM153C	2.206131352	0.083633817	-4.721288466	1.91E-54	3.39E-53
ARPIN-AP3S2	2.98825747	0.113908209	-4.713360825	1.29E-53	1.47E-52
AP002409.1	0.550380999	0.021030698	-4.709862012	7.93E-53	6.68E-52
AL589743.1	1.406492492	0.054073564	-4.701034588	2.08E-53	2.16E-52
AGAP5	2.673922079	0.102970266	-4.698657723	1.07E-52	8.64E-52
AC025283.2	0.60099707	0.023301884	-4.68883946	9.58E-47	3.64E-46
AC044860.1	1.240899376	0.04821649	-4.685715692	2.96E-55	7.62E-54
AP000446.1	0.626008535	0.024382253	-4.682279005	1.29E-55	3.98E-54
AD000671.1	1.309053156	0.051370272	-4.671446165	3.15E-47	1.24E-46
INS-IGF2	1.685598738	0.066323254	-4.667602543	4.10E-51	2.43E-50
AP000280.1	0.601929858	0.02378465	-4.661492667	1.71E-51	1.08E-50
CCDC196	1.213545046	0.047971991	-4.660891533	1.18E-51	7.61E-51
AC005329.1	1.120310983	0.044459696	-4.655257382	2.91E-55	7.52E-54
FGF7P6	1.141723494	0.045361725	-4.653593997	2.95E-54	4.72E-53
AC010649.1	0.197851764	0.007884561	-4.649245681	1.68E-21	2.72E-21
AC005702.1	0.261151174	0.010425309	-4.646723183	9.28E-20	1.45E-19
ZACN	2.446607379	0.098244556	-4.638261333	9.51E-55	1.96E-53
AC091057.3	2.74750572	0.111491891	-4.623111789	8.11E-55	1.73E-53
CLEC18A	0.704055595	0.028830629	-4.610015135	8.98E-53	7.44E-52
AP003108.2	2.960005542	0.121449569	-4.6071706	1.25E-53	1.43E-52
AP006222.1	1.090124872	0.045095002	-4.595382046	3.06E-55	7.86E-54
AC026150.2	0.368205587	0.015236268	-4.594930059	5.40E-44	1.73E-43
AC211485.1	0.325238333	0.013478175	-4.592800221	3.18E-45	1.09E-44
AC099668.1	0.340020768	0.014090836	-4.592793759	3.34E-15	4.76E-15
AC022400.7	0.743825975	0.030892431	-4.589639824	2.02E-55	5.63E-54
AL109811.3	0.24461788	0.010160491	-4.589487875	6.27E-22	1.02E-21
GCSHP5	2.469003376	0.102755892	-4.58663579	3.83E-54	5.76E-53
AMYP1	3.774499317	0.1578402	-4.579748694	1.93E-51	1.20E-50
RBM20	3.178600073	0.133085782	-4.577963149	5.41E-54	7.47E-53
CCDC144A	0.890527248	0.037689014	-4.562443793	2.79E-50	1.46E-49
BX005266.2	0.852295875	0.036250247	-4.555291633	7.25E-53	6.19E-52
AQP12B	6.849493592	0.295740876	-4.533591761	8.04E-55	1.72E-53
USP32P1	3.080514139	0.133152073	-4.532024359	3.71E-51	2.22E-50
HNRNPA1P7	1.509335427	0.065674404	-4.52243845	3.13E-55	8.03E-54
GTF2IP1	4.670887674	0.205290763	-4.507956128	5.32E-54	7.37E-53
NAIP	2.191096756	0.096494065	-4.505069178	2.92E-55	7.52E-54
NPIPB5	5.532267106	0.244499249	-4.499968875	5.32E-54	7.37E-53
ANKRD20A4	0.381980191	0.016885551	-4.49963668	4.01E-46	1.46E-45
AP006248.3	0.268805882	0.011948742	-4.491634057	2.15E-32	4.48E-32
ZBTB45P1	1.192834231	0.053120956	-4.488968633	7.23E-33	1.52E-32
AC005865.2	0.784559311	0.035071332	-4.483518405	5.05E-51	2.94E-50
GLS2	4.279156931	0.191549777	-4.481535336	4.96E-53	4.46E-52
SNORD3B-1	0.472776125	0.021167567	-4.48122985	5.34E-19	8.21E-19
AC091132.1	0.559586189	0.025078532	-4.479835532	1.10E-50	6.08E-50
AP002414.3	0.406652859	0.018226483	-4.479689659	5.45E-52	3.73E-51
GPAA1P2	1.011854901	0.045457644	-4.476335713	9.77E-55	2.00E-53
FAM157C	2.064235491	0.093408348	-4.465912261	2.62E-53	2.60E-52
TRAPPC5	4.364542524	0.197531276	-4.465677436	1.52E-53	1.68E-52
AC026150.1	1.307795683	0.059702399	-4.453204448	8.18E-55	1.74E-53
PGA5	1.329116019	0.060891097	-4.448091926	5.47E-47	2.11E-46
AS3MT	2.189113478	0.100516398	-4.444843962	5.40E-54	7.47E-53
AQP12A	5.907027905	0.271896463	-4.44130314	6.43E-55	1.43E-53
AC123912.3	0.671174802	0.030909593	-4.440561969	2.09E-56	9.74E-55
GOLGA6L5P	3.028234622	0.140076578	-4.434189338	9.83E-55	2.01E-53
BX664727.3	1.418446384	0.065683903	-4.432627963	9.79E-55	2.00E-53
RASA4	3.402773903	0.159586155	-4.414303894	8.22E-53	6.87E-52
ULK4P2	0.408958317	0.019328145	-4.403178752	5.08E-39	1.30E-38
ZSWIM8-AS1	0.961264753	0.045433742	-4.403097803	2.83E-53	2.78E-52
ACSM2B	0.273612251	0.012965739	-4.399356528	2.08E-44	6.82E-44
HERC2P4	0.713826118	0.033915564	-4.395553318	5.43E-46	1.95E-45
BNIP3P1	0.820950656	0.039192648	-4.388640552	9.51E-53	7.83E-52
IZUMO1	1.82846192	0.088115437	-4.37509198	1.54E-54	2.85E-53
AP002001.1	0.515098439	0.02486071	-4.372908779	3.95E-43	1.21E-42
AC023154.1	0.318239888	0.015399939	-4.369118158	1.68E-43	5.24E-43
ARL17A	2.249866264	0.109516509	-4.360618981	1.98E-53	2.08E-52
MYH6	0.367829703	0.017957889	-4.356348296	7.01E-53	6.02E-52
FAM106A	2.417639969	0.118075828	-4.355813863	8.90E-54	1.11E-52
UBE2F-SCLY	0.223349244	0.011038374	-4.33870182	5.39E-20	8.44E-20
SERF1B	3.470256958	0.176968254	-4.293480007	1.36E-53	1.54E-52
AC098850.1	0.399872367	0.020420446	-4.291453301	1.68E-34	3.71E-34
BMS1P2	1.217160869	0.062824602	-4.276046431	1.08E-52	8.71E-52
APOA5	0.720086464	0.037312361	-4.270444583	6.60E-44	2.11E-43
AC005726.5	0.2674442	0.013880249	-4.268132523	1.49E-21	2.41E-21
CLEC18C	0.245114212	0.012730991	-4.267037559	9.66E-36	2.22E-35
ZNF98	2.054153508	0.106933798	-4.263754186	1.30E-54	2.50E-53
ITM2BP1	0.38705392	0.020218835	-4.258762755	1.45E-44	4.77E-44
RPS20P1	0.503398985	0.026318013	-4.257579855	9.91E-22	1.61E-21
AP001330.2	0.357635456	0.018711535	-4.256489942	9.94E-41	2.73E-40
ATP5MF-PTCD1	0.896744248	0.047176816	-4.248546633	9.32E-49	4.16E-48
AL133352.1	0.896688765	0.047343614	-4.243365572	1.02E-52	8.35E-52
SCGB1C1	0.575619054	0.030428188	-4.241633998	7.42E-42	2.14E-41
RAB4B-EGLN2	0.228271802	0.012105324	-4.237039005	9.77E-06	1.14E-05
GOLGA2P7	3.610708047	0.193045114	-4.225271827	2.15E-53	2.22E-52
AC239809.3	0.867211329	0.046475049	-4.221855317	2.18E-54	3.73E-53
TUBA8	1.339848872	0.072260394	-4.212721347	1.38E-53	1.56E-52
FREM2-AS1	1.854668544	0.100114503	-4.211438488	1.28E-50	7.00E-50
C10orf142	0.603696702	0.03286963	-4.198996803	9.91E-52	6.49E-51
AC087289.4	0.290872993	0.015855838	-4.197303346	5.97E-36	1.38E-35
TICAM2	1.211309356	0.066132008	-4.195074835	6.81E-54	8.99E-53
SLC2A14	1.717034215	0.09410784	-4.189460066	3.14E-54	4.97E-53
AD000671.2	0.512202592	0.028076164	-4.189296803	5.74E-47	2.21E-46
AC007368.2	0.423205239	0.023273503	-4.184597238	2.96E-48	1.27E-47
PLA2G4B	2.722866482	0.150003755	-4.18205572	3.08E-53	2.98E-52
AC234781.1	0.244528581	0.013554345	-4.173175795	9.48E-37	2.25E-36
PFN1P8	0.560168352	0.031064975	-4.172499657	1.27E-47	5.16E-47
SLC1A6	0.260944332	0.014492475	-4.170366158	9.86E-31	1.97E-30
AC061975.6	0.457500023	0.02544595	-4.168263849	7.42E-53	6.32E-52
CEP164P1	0.332967789	0.018584174	-4.163236134	1.38E-53	1.56E-52
AP003733.1	0.476870659	0.026835097	-4.15140502	6.41E-52	4.31E-51
SNORD3B-2	0.418933206	0.023671126	-4.145520019	1.06E-18	1.62E-18
AC105052.3	2.065433839	0.117166516	-4.139812605	2.61E-39	6.78E-39
AC026464.1	0.428201289	0.0243148	-4.138382536	2.08E-45	7.22E-45
LINC01828	0.57082056	0.032506127	-4.134253721	2.29E-54	3.87E-53
GOLGA8R	1.482157793	0.084910756	-4.125607912	1.79E-53	1.92E-52
LINC01001	3.409149076	0.195604366	-4.123401209	6.17E-54	8.33E-53
AL109910.1	0.276519488	0.015987032	-4.112407159	1.48E-49	7.14E-49
AKAP2	1.709804596	0.099105306	-4.108725347	2.04E-54	3.56E-53
CCDC58P3	0.473798392	0.027549006	-4.104201154	8.97E-31	1.79E-30
GOLGA8M	0.469761519	0.027329925	-4.103375108	3.34E-56	1.42E-54
SFTPC	0.852642958	0.049638043	-4.102423602	6.41E-29	1.22E-28
RN7SL386P	5.82854185	0.339356067	-4.102263292	2.21E-55	6.03E-54
AC136475.4	0.444179452	0.026078503	-4.090209712	1.49E-20	2.36E-20
PNLIPP1	0.246465873	0.01451705	-4.085567721	4.10E-39	1.06E-38
AC002310.5	0.270541387	0.016131139	-4.0679291	9.38E-06	1.10E-05
GUSBP11	3.633121976	0.21814988	-4.057818216	4.43E-55	1.06E-53
ITIH4	4.781526301	0.287338997	-4.056645499	1.91E-54	3.39E-53
AC087273.1	0.200758266	0.012114674	-4.050631856	1.68E-20	2.66E-20
HSPE1-MOB4	1.01029533	0.061228896	-4.044420598	4.85E-36	1.13E-35
SPRR2F	0.372458059	0.022715248	-4.035344991	9.89E-38	2.42E-37
FBXW12	1.815010656	0.111823871	-4.020677917	1.30E-52	1.02E-51
HBA1	3.264950276	0.20141384	-4.018826297	8.91E-49	3.99E-48
PRL	0.900663263	0.055621538	-4.017272285	1.34E-10	1.75E-10
AC010329.1	1.383731593	0.085998144	-4.008114793	9.32E-52	6.12E-51
OR6T1	0.221676142	0.013784657	-4.00731823	4.97E-44	1.59E-43
TMEM110-MUSTN1	1.499482586	0.093319215	-4.006146786	4.73E-55	1.12E-53
RN7SKP259	0.366657821	0.022895255	-4.001313757	2.29E-17	3.40E-17
LCN10	1.659674587	0.10420687	-3.993378108	1.19E-54	2.34E-53
NPIPA3	1.98133376	0.124886273	-3.987785115	6.92E-55	1.51E-53
FAM153A	1.963380809	0.124011093	-3.984798931	3.03E-54	4.84E-53
MRPL23-AS1	0.812250424	0.051367984	-3.982983235	6.85E-55	1.50E-53
NPIPB4	4.267712045	0.27282132	-3.967434542	2.45E-53	2.48E-52
AC091132.4	1.082755662	0.069709981	-3.95719868	5.27E-51	3.07E-50
IFITM5	1.459287961	0.094081585	-3.955208427	1.73E-45	6.01E-45
AL162274.1	1.645706498	0.106381736	-3.951384667	9.74E-54	1.19E-52
UMOD	1.544024671	0.100161361	-3.946297829	3.73E-53	3.51E-52
PEX5L	1.255883134	0.081472078	-3.946252702	1.24E-51	8.00E-51
AC023509.1	2.007354085	0.130265465	-3.945768564	3.52E-54	5.43E-53
SDHDP1	1.237341529	0.080436981	-3.943241017	1.25E-53	1.43E-52
NANOGP1	0.320404799	0.020847591	-3.941943192	9.87E-52	6.47E-51
AL669918.1	0.248464027	0.016298406	-3.930234169	6.62E-06	7.78E-06
BMS1P7	0.528347233	0.034738831	-3.926865272	1.45E-24	2.51E-24
BX088651.4	0.64693259	0.042600754	-3.924664528	1.87E-52	1.42E-51
AC126755.1	3.764126657	0.248378122	-3.921705167	2.22E-54	3.77E-53
AC026362.1	1.566408894	0.103749817	-3.916280163	2.14E-54	3.70E-53
AC011498.4	2.865893877	0.190617167	-3.91023523	9.81E-54	1.19E-52
MROH7-TTC4	0.319348287	0.02132951	-3.904208012	1.76E-42	5.21E-42
SPX	3.850697169	0.258297456	-3.898014332	1.34E-54	2.56E-53
PGM5P3-AS1	0.544905982	0.036557697	-3.89776025	3.05E-49	1.42E-48
AL357146.1	0.320268602	0.021589881	-3.890855165	4.63E-37	1.11E-36
LINC01624	3.256203146	0.219670787	-3.889775779	7.51E-54	9.75E-53
FIGLA	0.358294294	0.024172169	-3.889726226	1.35E-32	2.82E-32
TUBBP10	0.372864649	0.025167207	-3.889034976	1.37E-47	5.54E-47
ZRSR2P1	0.561754528	0.037955868	-3.887544991	1.39E-39	3.65E-39
SLC25A48	1.219795136	0.082439914	-3.887152059	5.91E-53	5.22E-52
AC138035.1	2.577490822	0.17444349	-3.885135623	2.30E-53	2.34E-52
RHBG	0.67976165	0.04602445	-3.884556574	1.39E-50	7.55E-50
NPIPB3	4.444684429	0.301748914	-3.88066051	8.16E-54	1.03E-52
MUSTN1	1.192344671	0.081503385	-3.870797545	5.10E-40	1.36E-39
GOLGA8N	3.544575261	0.242905279	-3.867147011	5.59E-55	1.28E-53
PRODH2	1.775738729	0.122176915	-3.861375708	2.70E-52	1.97E-51
MEG8	1.093814843	0.075544385	-3.855900204	5.17E-50	2.63E-49
NPIPB6	0.632457713	0.043724922	-3.854441314	8.26E-52	5.47E-51
FAM153B	2.3836257	0.164827689	-3.854127184	5.32E-54	7.37E-53
OR5G5P	0.245203549	0.016995703	-3.850737919	3.55E-29	6.80E-29
CHRFAM7A	0.667390586	0.046380373	-3.846944999	6.27E-54	8.43E-53
PRR35	0.488866697	0.033979357	-3.846710651	4.98E-50	2.53E-49
TDH	2.569232954	0.1787434	-3.845375833	6.63E-53	5.75E-52
GOLGA8IP	0.240702593	0.01689496	-3.832586848	3.54E-51	2.12E-50
AMY1A	0.355111625	0.025082641	-3.823511442	3.00E-27	5.48E-27
AL121768.1	1.018026809	0.071968923	-3.82225767	9.78E-54	1.19E-52
FER1L5	0.966363679	0.068339278	-3.821779329	3.82E-54	5.75E-53
OR2A1	0.200757672	0.014243046	-3.817125474	3.15E-35	7.13E-35
PMS2P6	1.569873321	0.111465717	-3.815976181	1.10E-53	1.30E-52
AC092535.1	0.577480082	0.041010703	-3.815698807	1.39E-51	8.88E-51
AL049839.2	8.60445053	0.611413718	-3.814862241	4.66E-54	6.67E-53
AC025580.3	0.558689505	0.039723162	-3.813994363	8.80E-54	1.10E-52
DCT	0.374902082	0.026661113	-3.813704931	6.81E-54	8.99E-53
CSPG4P12	0.887334609	0.063253347	-3.810264519	2.58E-53	2.57E-52
CHURC1-FNTB	0.3111055	0.022247583	-3.805683399	0.000157732	0.000179184
HIST2H4A	1.760097173	0.12741069	-3.788096848	8.05E-51	4.54E-50
AC093642.2	1.630460258	0.118329624	-3.784396074	2.91E-51	1.77E-50
CELP	7.129772319	0.517474165	-3.784297264	1.13E-54	2.24E-53
SERBP1P6	0.30152622	0.021885899	-3.784209944	2.30E-50	1.22E-49
FAM167A-AS1	1.100147951	0.079990069	-3.781732853	9.03E-50	4.45E-49
SYCE1	1.226467584	0.089335746	-3.779127738	3.02E-46	1.11E-45
HSPD1P11	0.907648922	0.066320187	-3.774614382	3.50E-53	3.31E-52
PDXDC2P	0.732436127	0.053619696	-3.771868007	4.68E-50	2.39E-49
POLR2J3	4.627808927	0.340249396	-3.765664793	4.42E-53	4.05E-52
TP53TG3D	0.332273727	0.024477804	-3.762826181	6.40E-36	1.48E-35
AL109910.2	1.106241474	0.081526563	-3.762252327	1.33E-49	6.42E-49
DDX4	0.195339346	0.014432605	-3.758578974	9.01E-48	3.69E-47
GSG1	1.272395857	0.094057087	-3.757867111	5.29E-48	2.21E-47
UBE2Q2P6	0.288319728	0.021397017	-3.752187961	1.57E-20	2.48E-20
THRB-AS1	0.493088688	0.036619343	-3.75116936	3.14E-54	4.97E-53
GTF2H2B	1.975387852	0.146829769	-3.749919537	2.66E-53	2.63E-52
PFN1P4	0.68062568	0.050869423	-3.741990943	4.12E-49	1.90E-48
AL590426.2	1.249100716	0.093453762	-3.740493249	1.51E-51	9.62E-51
UPK3BL1	4.039341939	0.303728735	-3.733264968	3.76E-54	5.71E-53
AC007952.4	0.291426481	0.021927328	-3.73233003	4.54E-14	6.35E-14
LIPJ	0.262526978	0.019919254	-3.720230154	1.02E-48	4.53E-48
AL132656.3	0.196897926	0.014960982	-3.718171119	8.91E-51	4.99E-50
DUXAP9	1.499777854	0.114143425	-3.715829164	2.41E-54	4.02E-53
LINC00689	0.286715186	0.021887464	-3.711441625	6.88E-52	4.61E-51
AC003991.1	0.353223254	0.027178355	-3.700050276	3.11E-38	7.77E-38
CIDEB	2.996868866	0.230849983	-3.698428428	3.03E-54	4.84E-53
LINC02417	1.176978471	0.090712497	-3.697642801	6.74E-47	2.58E-46
SNX18P9	0.216896391	0.016732371	-3.696292211	1.24E-29	2.40E-29
GUSBP3	0.610759637	0.047205283	-3.6935845	2.22E-55	6.06E-54
AL392089.1	0.873680834	0.068107289	-3.681225224	7.69E-49	3.46E-48
ARPC4-TTLL3	1.792947889	0.139977759	-3.679064039	6.05E-52	4.10E-51
TMSB15B	0.504446193	0.039460226	-3.676229251	9.31E-54	1.14E-52
AC015802.1	0.588563285	0.046125118	-3.673573053	7.59E-53	6.43E-52
AC084855.2	0.195536678	0.015339842	-3.672083687	9.62E-53	7.91E-52
LINC00313	0.372631193	0.029319876	-3.667797556	1.62E-24	2.80E-24
PAK6	0.898012147	0.0707005	-3.666942637	1.35E-50	7.39E-50
VXN	1.586257597	0.125186248	-3.663479083	7.83E-53	6.60E-52
AC103925.1	0.224559276	0.017838732	-3.654011313	3.36E-29	6.44E-29
IGFN1	3.157924591	0.252661277	-3.643700245	8.86E-54	1.10E-52
BANF2	1.386257589	0.110969987	-3.642953913	4.16E-50	2.14E-49
AC087481.1	0.48768796	0.039517843	-3.625382252	2.28E-50	1.21E-49
TTN-AS1	2.793931167	0.227590025	-3.617787245	2.22E-54	3.77E-53
HERC2P3	3.231187394	0.265986459	-3.602639718	1.94E-54	3.43E-53
LHFPL5	1.490065392	0.123158626	-3.596786064	7.08E-51	4.03E-50
DEFB131E	1.040280508	0.08616276	-3.593764324	8.08E-35	1.81E-34
C8orf34-AS1	1.182647043	0.098229868	-3.589713995	4.77E-54	6.80E-53
AGAP10P	0.906304298	0.075423423	-3.586910999	9.35E-55	1.93E-53
FAM87A	0.985943475	0.082244245	-3.583518306	5.31E-51	3.09E-50
FAM182A	0.207928152	0.017456021	-3.574288484	9.21E-51	5.15E-50
AC022929.2	0.226129222	0.01903995	-3.570045812	6.47E-42	1.87E-41
ADORA2A	0.922950193	0.077954118	-3.565555661	3.43E-54	5.34E-53
SMG1P5	1.719242955	0.145239738	-3.565265293	1.17E-53	1.36E-52
LINC02347	0.433390656	0.0366197	-3.564976158	6.80E-51	3.88E-50
EAF1-AS1	0.344953003	0.029224755	-3.561137006	1.43E-43	4.47E-43
AMY1B	1.660938235	0.141194785	-3.556239715	4.41E-46	1.59E-45
LINC02389	0.32614023	0.028038907	-3.539990381	1.58E-52	1.23E-51
C10orf82	0.673020473	0.057897807	-3.539069772	1.38E-42	4.13E-42
AC093525.6	1.684514871	0.145461634	-3.533622575	1.11E-53	1.30E-52
AC092535.2	0.720507157	0.062247459	-3.53292592	7.97E-52	5.28E-51
CTAGE8	1.108277042	0.096004681	-3.529069998	9.56E-42	2.75E-41
AC009119.2	1.447762681	0.125620376	-3.526682735	2.79E-54	4.52E-53
MYL2	1.19871928	0.1040282	-3.526447277	1.45E-34	3.22E-34
ZRANB2-AS2	0.518834431	0.04532759	-3.516812865	4.90E-51	2.87E-50
AC091551.1	0.303373895	0.026532533	-3.51526262	1.62E-42	4.80E-42
AC245297.2	1.266198164	0.11087366	-3.513514631	1.04E-54	2.11E-53
AC099329.1	0.442733773	0.038863649	-3.509946141	5.16E-06	6.08E-06
EDRF1-DT	1.897374695	0.166781667	-3.507971993	5.29E-53	4.73E-52
ARSF	0.310107335	0.027299232	-3.505835399	3.99E-29	7.61E-29
CBWD6	2.642754852	0.232688084	-3.505573368	4.57E-53	4.15E-52
LINC01625	1.047346209	0.092230054	-3.505357657	9.41E-50	4.63E-49
STARD13-AS	0.349951304	0.030849404	-3.503839666	2.97E-39	7.71E-39
AC026471.5	0.201148009	0.017741799	-3.503033247	1.17E-18	1.79E-18
NDUFA5P6	0.761427252	0.067250539	-3.501088478	4.70E-41	1.31E-40
AC009065.1	0.603911566	0.053384045	-3.499856775	2.79E-40	7.52E-40
PGM5P4-AS1	0.713463542	0.063083529	-3.499504428	1.47E-48	6.43E-48
CR769776.2	0.828943277	0.073602715	-3.49344249	1.60E-29	3.08E-29
LIPF	1.141090546	0.101374836	-3.492641789	1.38E-39	3.63E-39
LAMTOR5-AS1	1.046203589	0.093123942	-3.489867678	4.74E-54	6.76E-53
OR2A20P	1.001063303	0.089306261	-3.48662808	2.25E-50	1.19E-49
HIST2H3C	0.222446468	0.019861516	-3.485410549	2.90E-49	1.35E-48
AC036108.2	0.196442071	0.017541216	-3.485283302	1.52E-45	5.32E-45
FAM217A	0.544222512	0.048701367	-3.48216246	3.34E-49	1.55E-48
FABP5P7	3.36739606	0.303818524	-3.470351677	9.82E-56	3.20E-54
AL117190.1	1.395509803	0.125917412	-3.470242557	1.88E-52	1.43E-51
PPP1R27	0.266176926	0.024267175	-3.455307434	2.38E-42	7.02E-42
AC010185.1	0.601684917	0.054941004	-3.453053001	1.67E-36	3.94E-36
MRPS31P5	1.552631662	0.14233588	-3.447344327	8.16E-54	1.03E-52
CR381653.1	1.125067799	0.10317831	-3.446800323	3.73E-49	1.73E-48
HCG25	3.338380885	0.306436628	-3.44548791	3.46E-54	5.36E-53
AC005307.1	0.918167729	0.084394185	-3.443542231	2.49E-52	1.83E-51
AC026992.2	0.293252593	0.026973449	-3.442531962	2.14E-52	1.60E-51
ANKRD20A21P	0.238991122	0.022012653	-3.440552101	4.58E-39	1.18E-38
TMEM256-PLSCR3	0.266020232	0.024645727	-3.432126517	2.01E-21	3.24E-21
CBWD5	4.075405405	0.378662349	-3.427959697	2.55E-53	2.56E-52
AC016590.1	0.644169816	0.059892193	-3.427001207	1.78E-54	3.21E-53
NAV2-AS2	0.586131903	0.05470495	-3.421482069	1.44E-49	6.95E-49
CNTNAP3B	1.031318214	0.096341694	-3.420185442	1.16E-52	9.26E-52
LAT	2.144457333	0.200349394	-3.420022564	6.82E-55	1.49E-53
GAL3ST3	0.342401869	0.032036684	-3.417893865	1.46E-48	6.40E-48
NUTM2D	1.456779427	0.136528704	-3.415506248	1.53E-52	1.19E-51
PSG4	0.459804261	0.043108667	-3.41496999	2.00E-18	3.04E-18
AMHR2	2.036137627	0.191638613	-3.409374901	2.25E-52	1.67E-51
AL512785.2	0.369229845	0.034865864	-3.40463203	6.32E-26	1.12E-25
CRYZL2P-SEC16B	1.936971325	0.183270915	-3.401752839	1.22E-52	9.66E-52
AC140134.1	1.129320963	0.107325506	-3.395390692	2.98E-53	2.89E-52
PABPN1L	0.199493458	0.018995701	-3.392596573	9.61E-37	2.28E-36
ISCA1P1	0.76456697	0.072985678	-3.38895758	1.90E-18	2.89E-18
AC020907.5	0.437429253	0.04185485	-3.38558299	1.64E-51	1.03E-50
CDRT4	2.814184538	0.270859475	-3.377100472	5.59E-54	7.70E-53
AC131392.1	1.344524279	0.129765705	-3.373114751	4.79E-50	2.44E-49
Z98259.1	0.692725842	0.067063887	-3.368676487	3.23E-43	9.94E-43
LINC01529	0.4929011	0.047837702	-3.365078211	4.14E-50	2.12E-49
OR2A9P	1.483480453	0.144564497	-3.359200721	1.51E-52	1.18E-51
AL589935.1	0.58278328	0.057065032	-3.352280611	2.25E-50	1.19E-49
RNFT1P2	0.235215206	0.023099812	-3.348028315	6.61E-37	1.58E-36
AC025271.4	0.669935235	0.065907023	-3.345517528	5.39E-53	4.81E-52
LINC01233	0.199196342	0.019603675	-3.344995088	1.87E-21	3.02E-21
NUTM2B	0.627673332	0.061814047	-3.344007282	8.54E-50	4.23E-49
FAM27C	0.426843467	0.042175531	-3.339228947	4.24E-52	2.97E-51
PIK3R2	2.93066734	0.290119648	-3.33650931	6.92E-54	9.10E-53
ENTPD1-AS1	1.010355069	0.100116344	-3.335112973	4.82E-54	6.83E-53
ZNF23	2.10953582	0.209083168	-3.334776756	3.85E-54	5.78E-53
LINC01136	0.669901801	0.066567595	-3.331057675	1.40E-43	4.39E-43
AL158835.1	0.230887598	0.022957538	-3.330150865	1.34E-49	6.46E-49
RTEL1	2.331755968	0.232080696	-3.328718375	6.27E-54	8.43E-53
NPIPA1	5.259186121	0.523874578	-3.327546195	2.62E-53	2.60E-52
DPP10	1.704821483	0.170926437	-3.318173219	1.91E-52	1.45E-51
CTAGE4	1.409510606	0.141490518	-3.316417052	2.11E-49	9.99E-49
LINC02028	0.371540329	0.037309315	-3.315911032	8.31E-48	3.41E-47
CTSLP3	1.242555819	0.124824959	-3.315332328	9.88E-54	1.20E-52
AL022341.2	0.678083002	0.068153949	-3.314592722	1.82E-53	1.94E-52
STAG3L1	1.620922342	0.163218758	-3.311936203	1.14E-52	9.14E-52
CCDC144B	1.01742271	0.102712088	-3.308241316	5.27E-50	2.67E-49
CTSLP1	0.835537485	0.084453355	-3.306477903	2.03E-52	1.52E-51
EDRF1-AS1	0.982693266	0.099471302	-3.304388903	2.94E-53	2.86E-52
SCLY	3.231521253	0.328458912	-3.298428663	8.03E-54	1.02E-52
CLPSL2	1.526177902	0.155319781	-3.296609657	3.25E-46	1.19E-45
C2orf92	2.957357411	0.301555668	-3.293812355	2.84E-54	4.58E-53
RN7SL186P	6.822984979	0.697040244	-3.291089181	1.86E-55	5.28E-54
GRAPL	0.225077031	0.023075231	-3.286001816	3.94E-30	7.74E-30
MYO15A	0.833911777	0.085571576	-3.284691196	2.49E-53	2.51E-52
NUTM2A	0.692950648	0.071145646	-3.283905229	8.83E-49	3.95E-48
HYDIN	0.739713786	0.076039807	-3.282140382	1.66E-52	1.28E-51
MYCBP2-AS1	0.387005071	0.039871923	-3.278907382	1.53E-34	3.40E-34
ANKRD20A11P	0.231821661	0.023891549	-3.278443069	3.33E-40	8.96E-40
LINC02582	0.312939157	0.032270176	-3.277608825	3.86E-31	7.78E-31
AC006254.1	2.327241223	0.240032446	-3.277319416	1.92E-54	3.41E-53
PAX2	0.261938641	0.027040347	-3.27604331	3.66E-51	2.19E-50
KRT2	0.476790097	0.049319659	-3.273119535	1.82E-38	4.59E-38
LINC01219	0.310842787	0.032227368	-3.26982681	2.50E-43	7.73E-43
NMRK2	0.230414709	0.023898911	-3.269216019	9.93E-30	1.93E-29
AC011298.1	3.881984112	0.403150322	-3.267404434	3.05E-51	1.84E-50
AP000347.1	1.690835954	0.175750884	-3.266132841	3.21E-54	5.07E-53
NPIPB2	2.284919242	0.238695246	-3.258901435	4.89E-55	1.15E-53
GOLGA6L10	1.234361447	0.129277228	-3.255224828	1.36E-53	1.54E-52
RPS20P22	1.475246496	0.154754882	-3.252899204	1.95E-53	2.06E-52
AL450306.1	1.378896108	0.144845064	-3.250931336	5.41E-52	3.70E-51
AC243562.3	0.218806896	0.023002532	-3.24979361	5.48E-44	1.75E-43
SNX15	2.564896214	0.269774885	-3.249072499	5.50E-54	7.59E-53
HNRNPUL2-BSCL2	2.968864587	0.312454449	-3.248193502	1.18E-52	9.39E-52
AC008770.2	0.518337949	0.054606509	-3.246748185	6.34E-43	1.92E-42
DEFA3	0.459862669	0.048468022	-3.246097972	2.07E-10	2.69E-10
PDPK2P	0.863197283	0.091324418	-3.240617758	1.85E-52	1.41E-51
NOMO3	4.579449349	0.485208125	-3.23849852	4.60E-52	3.20E-51
SPATA22	0.258436775	0.027392485	-3.237959315	5.34E-13	7.31E-13
NBPF10	1.525365125	0.161769484	-3.237143233	3.75E-55	9.29E-54
MSANTD3-TMEFF1	0.320978476	0.034062181	-3.236233827	2.34E-54	3.94E-53
GUCA1C	3.505521554	0.372013624	-3.236201743	8.10E-51	4.56E-50
AC093525.10	0.366478039	0.038961409	-3.233608986	1.24E-40	3.39E-40
PKHD1L1	0.497477674	0.052967939	-3.231440492	9.55E-51	5.33E-50
AL591684.2	1.081794059	0.115338057	-3.229485346	5.66E-51	3.27E-50
GVQW3	1.719585738	0.183446462	-3.228630064	4.22E-54	6.19E-53
AC136475.8	0.28006748	0.030070389	-3.219359018	5.16E-10	6.67E-10
NT5C1A	0.510815962	0.054927663	-3.217198784	1.25E-42	3.73E-42
ACTN2	1.282606358	0.137940744	-3.216957909	2.33E-52	1.72E-51
MATR3	3.309038807	0.356367537	-3.214974383	2.89E-53	2.82E-52
EPO	1.781048947	0.191827636	-3.214844684	7.73E-50	3.84E-49
TRHDE-AS1	2.496353434	0.268977902	-3.214262646	2.98E-54	4.77E-53
LINC01887	0.26182421	0.028271563	-3.211174972	2.33E-08	2.90E-08
AC092849.2	0.296653517	0.032097004	-3.208268326	2.04E-11	2.71E-11
AP001330.3	0.219959988	0.023834033	-3.206146105	8.11E-26	1.43E-25
AC079061.1	0.772993308	0.083825604	-3.204993047	9.19E-46	3.26E-45
RPL7P39	0.183554617	0.01995783	-3.201182645	1.98E-23	3.33E-23
SOX9-AS1	2.851222495	0.310013226	-3.201178955	1.10E-52	8.88E-52
CECR2	1.041510847	0.11327568	-3.200767806	2.05E-53	2.14E-52
GATD3B	4.138874509	0.45125852	-3.197212431	1.12E-52	9.01E-52
CCDC141	1.160493073	0.126744937	-3.194737892	8.57E-54	1.07E-52
AL356966.1	0.218520723	0.023940096	-3.190269239	2.90E-53	2.83E-52
AC096633.1	0.595621943	0.065418652	-3.186622965	1.67E-49	7.98E-49
GTF3C2-AS1	0.741311077	0.081623704	-3.183018986	2.60E-50	1.37E-49
AL355376.1	0.40411468	0.044510494	-3.182547358	3.03E-33	6.46E-33
ZNF578	0.411599932	0.045420485	-3.179827718	2.28E-53	2.33E-52
AC068831.5	1.448508139	0.16016362	-3.176949398	3.31E-49	1.54E-48
PTPRQ	0.24683736	0.027294887	-3.176858123	1.89E-48	8.22E-48
EGFEM1P	0.219124559	0.024238065	-3.176404781	1.03E-27	1.89E-27
AC139495.1	0.279123077	0.03111191	-3.16536255	2.21E-26	3.96E-26
UQCRFS1P1	1.059749715	0.11841915	-3.161749265	1.65E-44	5.43E-44
TRIM50	3.474311128	0.388441026	-3.160959469	4.20E-53	3.89E-52
MYLKP1	0.65200234	0.072963528	-3.159629754	1.22E-41	3.48E-41
BRSK2	5.382182055	0.606733082	-3.149057311	5.04E-53	4.52E-52
AL590999.1	1.321156996	0.149011047	-3.148310719	4.96E-53	4.46E-52
LINC00844	0.887139252	0.100269014	-3.145284743	2.48E-31	5.02E-31
COX6A2	1.081319497	0.122391973	-3.143212016	1.51E-48	6.61E-48
VIPR2	2.737482575	0.310229337	-3.141442753	2.80E-53	2.75E-52
AC011330.1	0.187620397	0.021319366	-3.137580205	6.96E-18	1.05E-17
AC093525.4	0.794726198	0.090549513	-3.133679122	1.31E-50	7.19E-50
SPDYE2	0.715868998	0.081715709	-3.131010249	3.14E-50	1.63E-49
ZNF451-AS1	0.859905268	0.098173591	-3.130770835	1.18E-52	9.39E-52
LINC01783	0.721862415	0.082504567	-3.129177999	1.09E-49	5.31E-49
AC005920.3	0.384096543	0.04400149	-3.125844688	5.92E-41	1.64E-40
TRIM74	0.803151002	0.092012149	-3.125774985	2.13E-52	1.59E-51
LINC00240	1.147594371	0.131748236	-3.122757245	3.46E-53	3.28E-52
AC012358.3	1.650527684	0.190193418	-3.117388115	5.04E-53	4.52E-52
GUSBP9	1.614472362	0.18736671	-3.107126191	3.46E-54	5.36E-53
AC022395.1	0.271784048	0.031544057	-3.107020664	1.71E-36	4.03E-36
PLSCR3	3.03446391	0.352202706	-3.106963764	2.04E-54	3.56E-53
AF131216.3	2.73716763	0.318234012	-3.104523852	2.03E-48	8.80E-48
AC078909.1	0.506488735	0.058919939	-3.103702338	3.56E-33	7.56E-33
AL096711.2	0.259259485	0.030187013	-3.102396873	4.34E-42	1.27E-41
AP006621.1	3.394361423	0.396151179	-3.099017187	1.59E-50	8.63E-50
AL669831.5	1.203809752	0.140540867	-3.0985458	2.22E-53	2.28E-52
AC145138.1	0.851310543	0.099397079	-3.098410138	4.04E-51	2.40E-50
AL137802.2	1.345070733	0.157052614	-3.09836218	8.20E-53	6.87E-52
GTF2H2	2.189752281	0.256629569	-3.09300836	2.80E-53	2.75E-52
IL12RB2	1.25196204	0.147299014	-3.087371143	9.06E-52	5.96E-51
AC073464.1	0.361133306	0.042577191	-3.084378799	3.14E-15	4.49E-15
LINC01237	2.668927829	0.315437378	-3.080834765	1.01E-53	1.22E-52
AC051619.3	0.331294937	0.039177583	-3.08001587	1.53E-51	9.72E-51
LRRC37A	0.859424653	0.101679884	-3.079336868	1.13E-53	1.33E-52
HPCAL4	1.384290043	0.163989314	-3.077472542	4.20E-44	1.35E-43
AP001453.1	1.055203026	0.125135145	-3.075961661	3.32E-52	2.38E-51
SPATA21	0.186247176	0.022097346	-3.075273509	2.56E-36	5.99E-36
RGPD8	1.315784641	0.156729182	-3.069577648	4.90E-54	6.92E-53
TMLHE-AS1	0.196768155	0.023502631	-3.065602579	6.37E-20	9.96E-20
SLC22A31	2.88406003	0.344668363	-3.064820408	1.91E-44	6.25E-44
AC111000.4	0.306862447	0.03673433	-3.062391234	1.64E-44	5.38E-44
FSCN3	0.212043316	0.025430544	-3.059724781	1.48E-38	3.73E-38
AL031284.1	0.283522317	0.034069978	-3.056889392	5.71E-17	8.44E-17
EFCAB1	1.184103364	0.142565043	-3.054102839	1.03E-48	4.59E-48
AL161457.2	0.56939266	0.068566419	-3.053849818	3.24E-54	5.09E-53
AC135048.1	1.228729713	0.147981146	-3.053682317	5.29E-53	4.73E-52
11-Mar	0.610867742	0.073622917	-3.052633242	1.45E-43	4.54E-43
SYCP2L	1.074943809	0.129560728	-3.05256086	3.56E-51	2.13E-50
SCGB1C2	0.278048404	0.033565759	-3.050273869	7.12E-25	1.24E-24
AL365259.1	0.297759494	0.03600962	-3.047693219	1.46E-18	2.23E-18
SLC8A1-AS1	0.216387345	0.02630461	-3.04022854	2.95E-31	5.96E-31
GATD3A	2.697979739	0.328800073	-3.036596988	1.49E-53	1.65E-52
SATB1-AS1	1.142849265	0.139503118	-3.034265856	3.48E-55	8.74E-54
ZNF625	0.826156824	0.100907834	-3.033377489	2.45E-53	2.48E-52
AC009690.1	0.605047741	0.074167892	-3.02818231	5.55E-53	4.94E-52
ANKRD36B	2.211797109	0.271199325	-3.027793556	7.90E-54	1.01E-52
CALCB	0.621504712	0.076368539	-3.024714998	1.07E-50	5.93E-50
GTF2H2C	2.817081831	0.346477934	-3.023366093	8.72E-54	1.09E-52
GGT2	0.183705754	0.022595375	-3.023297435	2.31E-30	4.56E-30
LDHAL6EP	0.312065065	0.038416785	-3.022038178	4.31E-47	1.68E-46
ANKHD1	4.714490258	0.582758972	-3.016130576	4.28E-53	3.95E-52
ZNF410	3.221623893	0.398553181	-3.01494393	3.21E-53	3.09E-52
ERVH48-1	0.247593403	0.030648449	-3.014086898	6.21E-52	4.20E-51
AC093525.9	0.425863592	0.052730809	-3.013673373	5.68E-54	7.78E-53
AC141586.4	0.262627589	0.032587608	-3.010623108	4.75E-21	7.60E-21
TNNI3K	0.307496106	0.038221664	-3.008105653	1.31E-34	2.92E-34
SNTG2	1.608741385	0.200039685	-3.00757428	2.61E-52	1.91E-51
AC010531.1	0.579471842	0.07218164	-3.005034734	4.45E-42	1.30E-41
AC021224.1	1.10238079	0.137424848	-3.003907861	2.28E-53	2.34E-52
KCNT1	0.303377534	0.037824539	-3.003719829	6.17E-55	1.39E-53
CYP46A1	1.513928919	0.188917864	-3.002466434	2.27E-47	9.03E-47
PKD1P5	1.383006479	0.172932793	-2.99952454	6.07E-47	2.34E-46
AGGF1P3	0.200459728	0.025070609	-2.999243508	5.35E-44	1.71E-43
OGFOD2	3.475099087	0.43529356	-2.996993535	1.03E-53	1.23E-52
CGA	0.467490043	0.058686006	-2.993847214	3.25E-21	5.22E-21
EGF	3.937534726	0.494803842	-2.992364039	2.84E-51	1.73E-50
AC004466.1	1.176958188	0.14790686	-2.992302202	9.35E-55	1.93E-53
LINC00937	0.841168122	0.105908243	-2.989579302	7.54E-55	1.62E-53
AC005062.1	2.23931405	0.282293346	-2.987789845	2.05E-49	9.72E-49
HERC2P10	0.360244441	0.04544103	-2.986908723	1.15E-51	7.44E-51
TTN	0.758200353	0.095680044	-2.986289175	1.91E-54	3.39E-53
RPL7P60	0.259374073	0.032772621	-2.98447131	5.93E-35	1.33E-34
AC012254.3	0.457666122	0.057858468	-2.983695467	2.66E-53	2.63E-52
AC138932.1	2.681182212	0.338980736	-2.983594075	2.29E-54	3.87E-53
ZFHX2-AS1	1.982158519	0.25110606	-2.980703592	1.67E-54	3.05E-53
AC009034.1	0.36459401	0.046229491	-2.979405489	9.29E-12	1.24E-11
ENPP7P12	0.234586174	0.029773983	-2.97799387	6.17E-25	1.07E-24
AC092384.2	0.78413237	0.09961993	-2.976590912	5.26E-50	2.67E-49
EIF3C	6.915823563	0.881150995	-2.972439897	6.64E-53	5.75E-52
AC087482.1	2.025427235	0.258647004	-2.969169873	4.82E-50	2.46E-49
LOR	0.268548495	0.034383607	-2.965389812	1.28E-31	2.62E-31
ACADL	4.002355092	0.514177958	-2.9605095	4.98E-54	7.01E-53
USP41	0.93894598	0.120897978	-2.957252037	2.75E-16	4.01E-16
PCDHGA8	0.195988532	0.025258608	-2.955922183	8.69E-49	3.89E-48
UBE2Q2L	0.38642516	0.049840003	-2.954812965	1.34E-35	3.07E-35
ANKRD20A5P	2.206594193	0.284611199	-2.954756995	2.01E-52	1.51E-51
ADAM32	1.075646595	0.138906504	-2.953018098	4.88E-53	4.40E-52
BNIP3P33	0.180995811	0.023375496	-2.952887411	2.57E-22	4.23E-22
PLIN5	5.521463985	0.713594768	-2.951873897	1.12E-53	1.31E-52
MYT1L	0.785910816	0.101722813	-2.949722344	1.33E-48	5.84E-48
NRG4	3.591613905	0.465093202	-2.949040512	1.85E-52	1.41E-51
APOC4-APOC2	0.618972635	0.080168703	-2.948764584	1.86E-34	4.11E-34
LINC01515	0.958315372	0.124149326	-2.948424076	1.57E-51	9.92E-51
NPIPB14P	3.290952102	0.426348526	-2.948399853	1.74E-52	1.33E-51
LINC01251	2.007603522	0.260642298	-2.945331251	1.32E-45	4.65E-45
MMP23B	1.487889213	0.193597519	-2.942134741	4.57E-53	4.15E-52
CYP11B1	0.375101624	0.048809482	-2.942048172	3.18E-46	1.17E-45
AL163636.2	2.560884959	0.333639823	-2.940279042	1.98E-50	1.06E-49
PRR5-ARHGAP8	0.749416927	0.097910765	-2.936229168	1.81E-51	1.14E-50
MYL7	0.791695696	0.10359358	-2.934011408	9.11E-38	2.24E-37
LINC00940	0.575356051	0.075386778	-2.932071615	2.03E-47	8.11E-47
LINC00173	1.142621261	0.149779374	-2.931436409	1.06E-50	5.87E-50
VPS33B-DT	0.505072448	0.066516725	-2.924701304	2.00E-51	1.24E-50
AC022400.5	1.537511647	0.202495483	-2.924635706	1.74E-53	1.88E-52
AL139275.2	0.596684985	0.078947222	-2.918009068	3.91E-45	1.33E-44
BBS1	3.563714838	0.471731413	-2.917344321	3.22E-55	8.22E-54
AC105339.2	0.889649904	0.117880952	-2.915907105	4.15E-54	6.11E-53
AC023906.4	0.318329443	0.042292251	-2.912055335	1.16E-38	2.94E-38
LINC02145	0.75728484	0.100884872	-2.908126199	7.86E-51	4.44E-50
AC007368.1	2.447964654	0.326128975	-2.9080682	4.63E-52	3.22E-51
CXCR5	0.783232029	0.104597152	-2.904596191	1.04E-36	2.48E-36
ARHGDIG	5.404236749	0.722078375	-2.903863536	5.65E-53	5.01E-52
GSTA7P	1.172730019	0.157002975	-2.901007123	3.74E-46	1.36E-45
LINC00923	0.719585958	0.0964658	-2.89907758	1.06E-45	3.73E-45
AC051619.6	0.372307375	0.049933266	-2.898421005	1.25E-36	2.96E-36
AC107890.1	0.890603783	0.119480137	-2.898012941	2.58E-36	6.04E-36
LINC01829	4.354270462	0.58420327	-2.897888684	6.23E-53	5.45E-52
FAM71D	0.215639857	0.028958391	-2.896570489	2.42E-40	6.55E-40
CAPN3	2.481708333	0.33346881	-2.895709834	3.94E-55	9.63E-54
AC022424.1	0.578377208	0.078013734	-2.890210673	3.14E-46	1.15E-45
AC007952.2	0.210678988	0.028422063	-2.889963274	5.83E-43	1.77E-42
TG	1.143630743	0.154382998	-2.889035523	1.16E-41	3.32E-41
PVRIG	1.315405653	0.177579121	-2.888973903	1.80E-53	1.92E-52
AC013489.3	0.918057509	0.124447405	-2.883048388	1.40E-29	2.71E-29
GYS2	0.291879386	0.039599497	-2.881818331	3.23E-48	1.38E-47
BOLA2B	3.891867348	0.528043729	-2.881733224	6.15E-52	4.16E-51
PM20D1	4.393877498	0.596321804	-2.881331654	7.41E-47	2.83E-46
ZNF559-ZNF177	0.774873781	0.105309761	-2.879322165	9.83E-53	8.04E-52
ARL6IP4	6.402685408	0.871807557	-2.876595512	1.97E-54	3.47E-53
NBPF20	0.936319736	0.127548685	-2.875953246	1.23E-53	1.42E-52
LINC00964	0.273901593	0.037417285	-2.871880892	3.45E-29	6.60E-29
LINC02447	1.289715435	0.176314073	-2.870833247	5.70E-50	2.87E-49
AC027104.1	1.019488984	0.139434936	-2.870182207	2.18E-51	1.35E-50
TARDBPP2	0.47051765	0.064397547	-2.869171209	4.25E-49	1.96E-48
TEX41	0.279530042	0.038300534	-2.867566932	7.52E-35	1.68E-34
MKNK1-AS1	0.962574502	0.132345702	-2.862586861	7.70E-53	6.51E-52
AC006994.2	0.344400154	0.047358928	-2.862377453	1.47E-39	3.86E-39
MAMDC2-AS1	0.554748479	0.076301387	-2.862052619	2.30E-53	2.34E-52
ABCC6P1	1.590386504	0.218901833	-2.861021481	8.71E-52	5.74E-51
PWP2	1.465001389	0.20215968	-2.857334844	1.45E-50	7.90E-50
ERICH6B	0.927271286	0.128325572	-2.853182794	3.40E-53	3.24E-52
SLC2A3P2	0.252544865	0.034984442	-2.851754332	5.79E-50	2.92E-49
MT1JP	0.905419268	0.125732321	-2.848230453	7.29E-31	1.46E-30
DGCR5	2.165954798	0.300789281	-2.848178073	4.28E-51	2.53E-50
DDX47	3.945767258	0.548390469	-2.847030459	8.61E-55	1.81E-53
SPIN2A	0.49586225	0.069117133	-2.842824109	5.20E-53	4.66E-52
AL391883.1	0.435216948	0.060749895	-2.84078093	4.00E-33	8.49E-33
CNDP1	0.253002385	0.03533647	-2.839921169	4.23E-49	1.95E-48
SEMA6A-AS1	1.820888125	0.254789127	-2.837266667	6.38E-55	1.42E-53
AC012617.1	0.732818695	0.103033366	-2.830344699	1.07E-48	4.73E-48
AC139495.3	0.695366729	0.097882525	-2.828650823	1.20E-50	6.61E-50
MYH7	1.268917541	0.178714092	-2.827873013	3.29E-48	1.40E-47
TPPP2	0.213856476	0.030120019	-2.82784829	8.82E-24	1.49E-23
ST20-MTHFS	0.607912872	0.085977739	-2.821829488	9.01E-38	2.21E-37
LINC02212	0.336191998	0.047548173	-2.821823583	2.14E-41	6.05E-41
DNAH14	2.330491417	0.329718429	-2.821327767	1.26E-52	9.95E-52
LINC01354	1.277011006	0.180899442	-2.819511097	1.38E-53	1.56E-52
AC087203.3	0.489059756	0.069312419	-2.818824977	2.28E-48	9.86E-48
CROCCP4	0.183243954	0.025978488	-2.818376207	1.21E-20	1.92E-20
AC021491.4	0.417904499	0.059386673	-2.814962179	1.97E-45	6.82E-45
ANKHD1-EIF4EBP3	2.993008049	0.425963252	-2.812795279	5.68E-54	7.78E-53
AC130352.1	0.30033074	0.042757088	-2.812316658	1.64E-37	3.99E-37
RBPJL	7.773742408	1.106936766	-2.812036493	3.82E-53	3.58E-52
AC114730.2	0.55129287	0.078552374	-2.811092156	0.000424542	0.000476502
INTS6-AS1	1.761662177	0.251580888	-2.807843063	6.07E-54	8.21E-53
STRC	0.326182838	0.046608067	-2.807029277	2.06E-49	9.78E-49
GDF10	2.379990353	0.340547673	-2.805027047	2.97E-50	1.55E-49
ST7-OT4	0.212979997	0.030475015	-2.805019089	2.50E-18	3.79E-18
MTCP1	3.415234542	0.48941397	-2.802857472	1.18E-54	2.33E-53
AC243919.1	0.971078796	0.139444894	-2.799893259	4.77E-52	3.30E-51
AC002400.1	0.429156948	0.06167385	-2.798774547	1.39E-45	4.88E-45
CPA4	2.939152371	0.423234709	-2.795870301	1.70E-54	3.09E-53
PDXP	2.370954724	0.341609998	-2.79504601	6.17E-53	5.41E-52
CYP2E1	2.677010545	0.386035525	-2.7938173	3.67E-51	2.20E-50
KCNA2	0.345670005	0.049855412	-2.793573407	5.39E-50	2.73E-49
AC010913.1	0.623996986	0.090022305	-2.793184643	2.71E-43	8.36E-43
LINC02246	0.275663324	0.039854444	-2.79009484	1.22E-35	2.80E-35
AL390195.1	1.392376488	0.201482803	-2.788820746	9.16E-54	1.13E-52
PPT2-EGFL8	1.615188629	0.234522293	-2.783905689	7.70E-53	6.51E-52
AC099552.4	0.519018529	0.075392482	-2.783293463	2.55E-37	6.15E-37
AC009955.3	0.942296235	0.137405671	-2.777739134	4.76E-44	1.53E-43
SYT6	1.112056147	0.162311712	-2.776390623	2.69E-46	9.89E-46
AC007349.3	0.507308737	0.074046298	-2.776364498	3.42E-41	9.59E-41
AC104794.4	2.601900603	0.379961977	-2.775638892	3.87E-52	2.73E-51
CEACAM16	0.30541755	0.044607855	-2.775413295	1.94E-38	4.89E-38
TGFB3-AS1	0.432421256	0.063224039	-2.773892323	1.32E-32	2.76E-32
FAR2P2	2.040271451	0.298445884	-2.773219848	1.84E-51	1.15E-50
AC092336.1	0.534884663	0.078257575	-2.772925522	4.71E-26	8.38E-26
KRT1	1.093358471	0.16015393	-2.771235378	1.14E-42	3.41E-42
MBL1P	2.436346004	0.356873847	-2.771232953	8.16E-54	1.03E-52
LINC01347	1.016701686	0.149153795	-2.769023847	1.30E-52	1.02E-51
RIMS1	0.355555703	0.05217952	-2.768520016	9.39E-48	3.84E-47
ARL17B	1.06315811	0.156084949	-2.767952831	2.58E-53	2.57E-52
AC091544.2	0.69152464	0.101600723	-2.766869989	4.80E-45	1.63E-44
RBM5-AS1	1.231542558	0.180995921	-2.766437397	1.17E-53	1.36E-52
TSSK3	1.071671803	0.157715074	-2.764470688	2.49E-53	2.51E-52
SPSB3	5.177726899	0.762028261	-2.764402463	6.92E-54	9.10E-53
AC103740.1	0.481715623	0.070963686	-2.763028866	5.72E-46	2.05E-45
OR7E28P	0.209789402	0.030910522	-2.762771892	1.33E-13	1.85E-13
NPHS1	3.581422136	0.528391866	-2.760852414	1.10E-53	1.29E-52
HFM1	0.606399736	0.089729574	-2.756613661	1.26E-50	6.91E-50
GLYATL1	0.5603272	0.082963703	-2.755717342	7.16E-44	2.28E-43
MSANTD1	0.546193445	0.080891112	-2.755358899	1.73E-50	9.34E-50
BEGAIN	3.492028571	0.517394061	-2.754729964	2.18E-54	3.73E-53
AC087762.2	0.289863893	0.042985285	-2.753460873	6.31E-47	2.42E-46
FAR2P1	0.509757959	0.07565118	-2.752377901	2.99E-41	8.39E-41
AC112487.1	0.210225987	0.031220893	-2.751357327	1.53E-25	2.69E-25
AC100793.2	0.334743658	0.049742014	-2.750519888	2.57E-11	3.40E-11
HRNR	0.256085187	0.038102771	-2.748655962	1.01E-50	5.65E-50
PROX1-AS1	1.073069359	0.159752375	-2.747834048	4.09E-50	2.10E-49
PDCD6IPP2	0.955154886	0.142244976	-2.747356996	4.20E-45	1.43E-44
IMPDH1P10	0.431383225	0.064257614	-2.747030762	2.29E-30	4.52E-30
PGAM1P5	0.471609908	0.070250916	-2.747005076	7.04E-50	3.52E-49
LRRC74A	0.404514583	0.06031972	-2.745490069	2.82E-43	8.71E-43
SZT2-AS1	0.490391287	0.073178587	-2.744439873	1.58E-36	3.73E-36
AGAP7P	0.966279018	0.144253739	-2.743831122	3.85E-46	1.40E-45
PFN1P2	1.425002638	0.212765468	-2.743628663	1.44E-54	2.70E-53
AC010522.1	1.065778569	0.159167004	-2.743294538	2.32E-52	1.72E-51
AC004594.1	0.39554298	0.059153995	-2.741286951	3.80E-31	7.66E-31
AC139256.2	2.788252402	0.41809925	-2.737443806	4.93E-55	1.16E-53
AC025811.1	1.275965403	0.19164311	-2.735095173	9.05E-46	3.21E-45
MAGEB17	0.722055896	0.108507663	-2.734313592	2.02E-43	6.28E-43
FGF10-AS1	0.23532718	0.03542804	-2.731704387	5.16E-45	1.74E-44
AL137026.1	0.709872805	0.106891631	-2.731411646	1.57E-47	6.32E-47
NHEJ1	2.044645448	0.308283333	-2.729521894	7.83E-53	6.60E-52
AC004889.1	0.872585296	0.131712516	-2.727903722	1.18E-52	9.39E-52
DNAJC27-AS1	1.678535644	0.253688361	-2.726073937	3.91E-49	1.80E-48
RPL3L	1.427861659	0.215904816	-2.72538888	2.48E-34	5.45E-34
SLC1A2	2.002064749	0.302863887	-2.724747164	4.50E-49	2.07E-48
SMG1P3	1.596229854	0.241876337	-2.72232687	7.70E-53	6.51E-52
AC138969.2	0.60695801	0.092083715	-2.720578776	1.50E-28	2.83E-28
CBWD1	3.829372511	0.581177769	-2.720056585	2.53E-53	2.54E-52
TMED11P	5.773460463	0.876885543	-2.718975842	8.24E-51	4.64E-50
LINC01123	2.945535113	0.448266928	-2.716099783	3.63E-53	3.42E-52
LCN6	1.684987866	0.256554954	-2.715398413	5.36E-47	2.07E-46
BX284668.2	0.98481432	0.150164876	-2.713304338	7.79E-49	3.50E-48
ADARB2	1.430483059	0.218344469	-2.711824519	8.74E-50	4.32E-49
MYH1	0.238514503	0.036419872	-2.711279244	8.18E-30	1.59E-29
DUSP8P3	0.447978685	0.068481068	-2.709652988	3.73E-51	2.22E-50
NPPA	1.174261934	0.17988466	-2.706610187	1.17E-37	2.86E-37
GRPR	1.791323743	0.274461013	-2.70635296	3.14E-44	1.02E-43
MBD3L1	0.259460397	0.039754473	-2.706325244	6.67E-35	1.50E-34
CHKB-CPT1B	2.269701356	0.348182611	-2.704586422	1.62E-54	2.96E-53
PKP4-AS1	0.488437324	0.075024517	-2.702739411	1.57E-47	6.30E-47
GALR3	0.178520963	0.027431762	-2.702174302	1.78E-25	3.12E-25
AC009955.4	1.521133114	0.234220171	-2.699209179	4.72E-52	3.28E-51
AC073842.1	1.118609494	0.172690093	-2.695449251	2.66E-42	7.83E-42
LINC01725	0.322463968	0.049814807	-2.694491413	1.00E-43	3.16E-43
SERPINA3	7.727195319	1.195730688	-2.692052375	4.58E-54	6.58E-53
SPACA3	1.717372917	0.265995749	-2.690728252	2.01E-44	6.57E-44
STMND1	1.291336784	0.200854475	-2.684642796	5.42E-48	2.27E-47
CFAP100	0.190943766	0.029728371	-2.683235501	3.64E-05	4.20E-05
PTF1A	4.09271835	0.638076524	-2.681258027	3.60E-48	1.53E-47
SPRR2E	0.436437752	0.068330077	-2.675183246	6.83E-39	1.75E-38
CLCNKA	1.571509886	0.246397232	-2.673093391	1.68E-48	7.33E-48
AC004707.1	0.532972078	0.083679629	-2.671111586	8.63E-42	2.48E-41
AL121594.1	0.278207217	0.04372102	-2.669760874	5.30E-29	1.01E-28
ERC2	0.72829271	0.114644488	-2.667351412	5.86E-52	3.99E-51
NPY5R	0.419277371	0.066130885	-2.664508855	7.47E-48	3.08E-47
GTF2IRD2	3.225376018	0.508964517	-2.663830376	3.88E-53	3.62E-52
RAET1E-AS1	0.243074402	0.03835978	-2.663731634	1.41E-05	1.64E-05
LINC01238	2.005309197	0.317795932	-2.657652139	5.85E-51	3.37E-50
LRRC7	0.468398878	0.074231046	-2.65764302	3.51E-50	1.82E-49
EPCAM-DT	0.910323635	0.144637432	-2.653938566	3.34E-51	2.00E-50
AC099548.2	1.171467079	0.1863775	-2.652016806	8.10E-52	5.36E-51
TTC41P	0.499085241	0.079451431	-2.651141133	2.38E-50	1.26E-49
SPSB4	2.642485546	0.421212496	-2.649275439	2.03E-51	1.26E-50
AL731684.1	0.370284109	0.059145758	-2.646286034	1.26E-21	2.05E-21
FAM166A	0.322803562	0.051674976	-2.643118771	9.45E-48	3.86E-47
ZNF709	0.553246184	0.088637118	-2.641938711	8.78E-52	5.79E-51
AC083798.2	2.705509765	0.435577552	-2.634898937	6.65E-53	5.75E-52
AL139353.1	0.632282496	0.101803228	-2.634785971	7.12E-48	2.94E-47
CHRNB3	0.4344751	0.06997831	-2.634293761	9.01E-44	2.85E-43
ITIH4-AS1	0.404837332	0.065243837	-2.633428796	1.45E-21	2.35E-21
AL589993.1	0.203447478	0.032877546	-2.62948186	1.05E-49	5.13E-49
CD300LG	0.814944606	0.13170175	-2.629427481	2.08E-42	6.14E-42
AC009542.1	0.280953719	0.045410713	-2.629227917	2.71E-46	9.98E-46
ADAD2	0.301893313	0.048829992	-2.628199344	6.51E-42	1.89E-41
AC114490.2	0.365412595	0.05923724	-2.624950026	5.57E-51	3.23E-50
RNF212	3.561133751	0.579143997	-2.620342616	3.87E-55	9.53E-54
RHOXF1P1	2.316373266	0.376828139	-2.619889145	2.65E-48	1.14E-47
RAMACL	1.186711778	0.193620179	-2.615668361	2.59E-20	4.09E-20
IFI30	4.380058347	0.715663739	-2.613596299	1.40E-55	4.24E-54
AC138932.2	0.26282029	0.042949223	-2.613372734	9.76E-35	2.18E-34
ERVE-1	3.388421985	0.553736844	-2.613341132	4.86E-50	2.48E-49
STX16-NPEPL1	1.925870826	0.314837107	-2.612833448	1.47E-53	1.64E-52
DNM1P51	0.235197145	0.038482948	-2.611579334	5.61E-49	2.55E-48
AP000320.1	0.311895865	0.051062402	-2.610731106	1.15E-20	1.83E-20
LINC00671	3.529669393	0.57818881	-2.609920467	1.50E-49	7.19E-49
C10orf62	0.185132348	0.030331582	-2.609664331	1.02E-35	2.35E-35
AC103810.2	0.763392599	0.125117341	-2.609143442	3.54E-38	8.82E-38
AL080276.2	0.306184321	0.050503851	-2.599935102	0.000146689	0.00016684
STAG3L5P-PVRIG2P-PILRB	4.956563961	0.818301442	-2.598636049	2.41E-53	2.44E-52
CDK3	2.486355878	0.410826747	-2.597430789	1.54E-54	2.85E-53
AP003086.1	0.502603763	0.083095087	-2.596586394	1.77E-48	7.75E-48
AC015971.1	0.830616106	0.137554401	-2.594179548	2.22E-47	8.82E-47
AC091057.2	0.686529954	0.113891609	-2.591661202	1.39E-48	6.14E-48
NUTM2E	0.185914848	0.03088154	-2.589825414	2.17E-27	3.97E-27
DPP10-AS1	2.624469464	0.436618513	-2.587580605	2.32E-48	9.98E-48
SMC2-AS1	0.193423389	0.032192922	-2.586946815	1.03E-21	1.67E-21
AC106795.5	0.380714574	0.06356735	-2.582351942	4.41E-23	7.36E-23
PRMT5-AS1	0.637917756	0.106564127	-2.58164857	6.35E-52	4.28E-51
AC012414.5	0.260307499	0.04356017	-2.579135375	1.24E-39	3.27E-39
MEMO1	3.109438465	0.521477783	-2.575976371	7.29E-55	1.58E-53
AP003108.3	0.2697085	0.045244338	-2.575591808	4.90E-47	1.90E-46
AC010422.3	3.01937809	0.506984311	-2.574238416	8.19E-55	1.74E-53
NSUN5P2	4.109477264	0.692335345	-2.569411983	1.77E-53	1.90E-52
NEDD8-MDP1	0.360392219	0.060734104	-2.568989094	1.13E-06	1.35E-06
AC006557.6	1.086163293	0.183093362	-2.56858962	9.18E-51	5.14E-50
C17orf49	4.39237876	0.741355993	-2.56676408	1.65E-55	4.81E-54
F11-AS1	1.616772025	0.273192416	-2.565126924	3.13E-52	2.25E-51
LINC01106	3.34354175	0.565564518	-2.563613615	2.12E-53	2.19E-52
C21orf59-TCP10L	0.601213321	0.102084503	-2.558113106	2.72E-18	4.13E-18
CCL14	3.054144121	0.520482998	-2.552845199	3.03E-54	4.84E-53
PMFBP1	1.32904986	0.226600421	-2.552172784	1.45E-53	1.62E-52
AC115989.1	0.367053243	0.062590362	-2.55197692	6.24E-38	1.54E-37
RBFADN	0.686798666	0.117170894	-2.551273002	1.54E-51	9.78E-51
RNF144A-AS1	2.578415446	0.441286535	-2.546697105	4.79E-52	3.32E-51
FLG	0.338608412	0.058089343	-2.543272385	1.19E-46	4.49E-46
HPN-AS1	1.593176261	0.273414326	-2.542745145	6.45E-49	2.92E-48
TBC1D3L	2.491142631	0.42911655	-2.537366179	3.80E-35	8.59E-35
CKM	1.307486564	0.225279106	-2.537010701	2.20E-32	4.57E-32
RYR2	1.928760448	0.332532375	-2.53610726	3.98E-51	2.37E-50
STAG3L3	2.970870993	0.51244957	-2.535404017	4.21E-53	3.89E-52
RNASE10	0.243923185	0.042093008	-2.534774394	1.82E-42	5.40E-42
AC005381.1	0.977094885	0.168705743	-2.533989579	3.78E-48	1.60E-47
DNAH7	1.037254874	0.179472368	-2.530936794	3.28E-51	1.98E-50
ANKRD36	2.198805053	0.38045142	-2.530935546	2.45E-54	4.07E-53
NDUFA6-DT	2.083934986	0.360772988	-2.530147039	1.31E-53	1.49E-52
PMS2P7	0.274040849	0.047475755	-2.529128105	1.75E-44	5.76E-44
SSPO	0.680896452	0.118100194	-2.527424078	3.60E-50	1.86E-49
SYNJ2BP-COX16	1.39809521	0.242823533	-2.52548246	4.82E-34	1.05E-33
KCNMB3	1.576790345	0.273960279	-2.524952209	6.98E-53	5.99E-52
NDST2	3.204367779	0.558913903	-2.519341773	2.09E-55	5.78E-54
CA1	0.246173466	0.042988815	-2.517642027	3.46E-21	5.55E-21
ZNF658B	0.632892771	0.110544023	-2.517340072	2.89E-53	2.82E-52
AC131097.2	3.556509747	0.62137302	-2.516930611	1.47E-47	5.91E-47
CICP16	0.320830823	0.056148591	-2.514491017	6.36E-50	3.19E-49
AC087623.3	1.034102707	0.181392368	-2.51119382	1.33E-49	6.44E-49
AL157392.3	4.119464679	0.722622663	-2.511142466	1.82E-54	3.26E-53
Z97180.1	0.239224673	0.042013909	-2.509427265	1.98E-34	4.37E-34
SERPINA12	0.17999742	0.031712904	-2.504834331	7.18E-13	9.81E-13
AC092979.1	4.883082384	0.860521566	-2.504508863	6.83E-48	2.83E-47
GIMAP5	1.980848592	0.349146899	-2.504212547	1.70E-54	3.09E-53
AL356273.2	0.351581381	0.062008382	-2.503323531	2.00E-42	5.92E-42
CRHR2	0.689805186	0.12179647	-2.501716653	3.63E-43	1.11E-42
RIC3	3.819492028	0.67495731	-2.500512617	9.05E-55	1.88E-53
CYP17A1	0.870206456	0.153810782	-2.500201083	3.34E-46	1.22E-45
AL391650.1	0.668025364	0.118301605	-2.497433231	9.14E-38	2.24E-37
C6orf201	0.422354146	0.074868323	-2.496025867	2.81E-47	1.11E-46
TMEM191C	0.489268966	0.086831064	-2.494344608	2.64E-49	1.24E-48
DGCR6	2.643715889	0.469264351	-2.494094371	9.06E-53	7.50E-52
AC114291.1	1.088587753	0.19341952	-2.492652406	1.05E-46	3.98E-46
LINC02568	1.765653099	0.313857943	-2.492018298	4.42E-46	1.60E-45
FGF12-AS2	0.48849091	0.086906763	-2.49079136	6.02E-41	1.67E-40
GAPDHP62	0.350633483	0.062518693	-2.487604256	1.66E-27	3.05E-27
LPAR3	1.925130692	0.343255964	-2.4875997	2.36E-49	1.11E-48
AC244197.3	2.565372822	0.458178633	-2.48518642	5.56E-53	4.94E-52
CYB5D1	2.589664906	0.462611451	-2.484892547	5.65E-53	5.01E-52
EIF4A1	7.033880549	1.257137001	-2.484178954	8.60E-55	1.81E-53
RBM34	3.567399191	0.637720158	-2.483877273	1.71E-52	1.31E-51
ADD3-AS1	0.369948428	0.066275019	-2.480787088	3.39E-47	1.33E-46
AC004623.1	0.881091196	0.157947854	-2.479843016	4.98E-54	7.01E-53
PRMT8	0.187730241	0.033735843	-2.476306951	1.44E-24	2.48E-24
LINC00222	0.213393011	0.03837848	-2.475143452	9.55E-42	2.74E-41
LINC01152	1.606878223	0.289005923	-2.475089634	1.32E-50	7.23E-50
BX664615.1	1.126069076	0.202697297	-2.473896574	6.38E-45	2.14E-44
AC005920.4	0.934709921	0.168392393	-2.472691741	2.94E-38	7.33E-38
AC107223.1	0.2758679	0.049715635	-2.472206041	2.07E-36	4.85E-36
AC067852.4	0.348416932	0.062870785	-2.47035306	4.54E-28	8.44E-28
AC092611.1	0.321178042	0.057988982	-2.469522554	5.26E-50	2.67E-49
CCDC169	0.248025889	0.044811126	-2.468561848	8.50E-43	2.56E-42
C1orf61	0.230560256	0.041705882	-2.466821066	7.12E-14	9.90E-14
AC009090.5	0.176296669	0.03192175	-2.465393556	5.84E-32	1.20E-31
AC090950.1	0.17442709	0.031598986	-2.464673946	1.00E-18	1.53E-18
AL158152.1	0.791351129	0.143363258	-2.464642643	3.73E-31	7.53E-31
AC111182.1	0.188723411	0.034220045	-2.463359824	3.69E-26	6.58E-26
TPTEP1	2.027527774	0.367652963	-2.463305162	1.92E-52	1.45E-51
AC011487.1	0.241562879	0.043821734	-2.462680291	7.96E-29	1.51E-28
CALML6	1.024574467	0.186164758	-2.460372947	1.32E-49	6.37E-49
PURPL	0.345624452	0.062819668	-2.459917075	3.17E-29	6.08E-29
LINC02610	1.685302754	0.306573535	-2.458702718	1.43E-49	6.88E-49
AL049775.3	0.376770454	0.06865438	-2.456262169	4.21E-21	6.74E-21
TEPP	0.278646963	0.050839263	-2.454423402	2.88E-40	7.76E-40
AC073349.1	0.763988301	0.139504453	-2.453239367	7.27E-49	3.28E-48
MATN4	1.591820623	0.29079256	-2.452615508	1.64E-44	5.40E-44
AL158163.2	1.791261489	0.327595967	-2.450986457	3.27E-53	3.14E-52
HIST2H3DP1	0.45994772	0.084171482	-2.450066461	2.85E-26	5.10E-26
AC010547.1	0.21908668	0.040101796	-2.449763037	8.64E-38	2.12E-37
AC133785.1	0.677917354	0.124112808	-2.449457398	5.09E-44	1.63E-43
PSMD6-AS2	1.215916832	0.222612334	-2.449439117	3.03E-53	2.93E-52
SARNP	3.941329107	0.721757795	-2.449095533	2.66E-53	2.63E-52
AC011468.2	0.353400959	0.064727638	-2.448852202	3.11E-10	4.03E-10
FGF17	0.974575333	0.17860628	-2.447990903	3.09E-47	1.21E-46
C1QTNF9B	0.279003089	0.051140795	-2.447734609	1.01E-32	2.11E-32
AC063976.2	0.442345114	0.081382203	-2.44238714	5.39E-51	3.13E-50
ELOCP21	0.362572697	0.066880681	-2.438608846	5.36E-16	7.76E-16
ACTA1	1.499423646	0.277193258	-2.435443988	2.55E-32	5.29E-32
AC109809.1	0.499967316	0.092450418	-2.435082032	1.18E-34	2.63E-34
MIR217HG	2.689496205	0.498397537	-2.431967111	9.12E-44	2.89E-43
TMEM266	1.807010921	0.335861959	-2.427664922	6.44E-53	5.61E-52
GNMT	6.581157063	1.224823007	-2.425767965	2.00E-50	1.07E-49
ST13P3	0.237941492	0.044290416	-2.425540418	1.01E-39	2.66E-39
CSE1L-AS1	0.212925066	0.039656659	-2.424710754	4.63E-08	5.73E-08
AC000032.1	0.334858728	0.062396178	-2.424023019	2.55E-11	3.38E-11
GMDS-DT	2.206324094	0.411856384	-2.421431472	1.13E-53	1.33E-52
GPHA2	4.147222676	0.774749469	-2.420343746	1.54E-43	4.81E-43
RFPL3S	0.983105908	0.183837383	-2.418916681	1.88E-52	1.43E-51
VASH1-AS1	3.334383646	0.624238993	-2.417249724	7.29E-55	1.58E-53
AP000346.1	0.423632488	0.079379643	-2.415972257	7.83E-43	2.36E-42
AC104806.2	0.252571599	0.047336431	-2.415669575	7.40E-27	1.34E-26
LYPLAL1-AS1	2.591033273	0.486167972	-2.414000784	4.21E-41	1.18E-40
NANOGP7	0.669405861	0.125629535	-2.413705505	2.01E-37	4.89E-37
ZNF20	0.812284295	0.152995214	-2.408498225	5.96E-52	4.05E-51
CLEC18B	0.840598925	0.158624544	-2.4058016	3.94E-43	1.21E-42
AC092802.2	1.097792647	0.207203453	-2.40548563	2.18E-54	3.73E-53
AC140479.4	0.246987759	0.046660994	-2.404150599	0.002732287	0.003001109
BCL2L2-PABPN1	1.454801462	0.274906803	-2.403807766	1.81E-48	7.90E-48
ADAMTS17	1.85624914	0.351314305	-2.401556129	1.06E-53	1.26E-52
PSMC1P1	2.024062059	0.383109425	-2.401425099	6.33E-53	5.53E-52
AC005154.5	0.267705034	0.050698721	-2.400623016	5.52E-06	6.50E-06
AC245052.4	1.179923432	0.22356489	-2.399927699	1.53E-52	1.19E-51
AC025423.3	0.218395178	0.04139268	-2.399493447	2.25E-14	3.17E-14
AZGP1P1	0.395245182	0.074937633	-2.398985567	8.23E-46	2.92E-45
AC087623.1	2.788191592	0.528832005	-2.398448304	1.84E-54	3.30E-53
SNHG14	3.884995929	0.737550462	-2.397099423	6.87E-57	4.28E-55
ARHGAP8	2.864808815	0.544081068	-2.396545329	2.50E-52	1.84E-51
REG1CP	6.638664205	1.261714118	-2.395507921	3.06E-47	1.20E-46
PCDHA2	0.248821641	0.047346252	-2.393789837	3.51E-44	1.13E-43
SLC26A10	0.824349227	0.1568868	-2.39353168	7.83E-53	6.60E-52
ANKRD23	1.462048167	0.278702287	-2.391194096	1.95E-53	2.06E-52
TRHDE	1.802782143	0.343677225	-2.391098911	6.39E-48	2.65E-47
LINC00668	1.007641511	0.192130252	-2.390825856	1.41E-10	1.84E-10
CBR3-AS1	1.695192063	0.32400414	-2.387364585	1.10E-52	8.88E-52
AL512625.3	0.790082947	0.151018158	-2.387282095	1.97E-30	3.89E-30
AC005726.2	0.249460135	0.047768967	-2.384663699	1.19E-37	2.92E-37
WDR73	3.253393948	0.623458378	-2.383580373	5.02E-54	7.06E-53
SNURF	1.581806543	0.303378728	-2.382381329	9.31E-54	1.14E-52
LINC01694	0.391575231	0.075165176	-2.381153194	3.06E-43	9.43E-43
AC123768.3	0.623707263	0.11989133	-2.379141728	3.44E-47	1.35E-46
AC093495.1	2.239006855	0.430564266	-2.378558451	1.71E-54	3.12E-53
EPHA8	0.845375373	0.162698794	-2.377388531	1.81E-43	5.65E-43
ZNF208	0.838492403	0.161906315	-2.372638459	1.25E-53	1.43E-52
GPR61	0.297837279	0.057688188	-2.368176483	1.21E-44	4.01E-44
CYP3A4	2.31215026	0.447885919	-2.368031944	1.50E-22	2.48E-22
SLC16A6P1	0.599915367	0.116213691	-2.367978946	2.24E-45	7.75E-45
FAM47E	2.302898314	0.446329763	-2.367268791	7.00E-52	4.68E-51
DWORF	0.171868294	0.033313665	-2.367117433	1.56E-12	2.12E-12
ETV5-AS1	0.46975099	0.091074836	-2.366771804	2.41E-30	4.76E-30
C8orf34	0.351594743	0.068189047	-2.366301566	5.32E-52	3.65E-51
AC091544.3	0.357537164	0.069368747	-2.365735488	7.73E-15	1.10E-14
MEG9	2.137960004	0.41538466	-2.363715019	2.10E-48	9.10E-48
NBPF19	2.10258169	0.408674725	-2.363136927	1.13E-53	1.33E-52
TMED7-TICAM2	0.599697757	0.116568418	-2.363058603	7.51E-41	2.07E-40
LMO3	3.088029481	0.600407857	-2.362671763	7.84E-52	5.20E-51
HYDIN2	0.214451854	0.041788142	-2.359488263	2.29E-47	9.09E-47
NBPF26	2.034709093	0.396497117	-2.359440261	2.04E-55	5.67E-54
AC107464.1	0.268075832	0.052263112	-2.35877623	1.56E-33	3.35E-33
RAD51AP2	0.265294728	0.051787281	-2.356926278	6.43E-42	1.86E-41
ABCA17P	0.480060467	0.093809036	-2.355417333	2.03E-46	7.54E-46
CTSLP2	1.42777062	0.279107033	-2.354873837	6.69E-50	3.35E-49
FAM245A	0.579108351	0.11344747	-2.35180886	1.93E-38	4.85E-38
TMC3-AS1	1.203858947	0.235841206	-2.351778654	3.12E-50	1.62E-49
SAP25	1.502561375	0.294467519	-2.351243511	6.64E-51	3.79E-50
FGF11	0.511577406	0.10027047	-2.351055762	2.06E-50	1.10E-49
CLPSL1	4.281171916	0.839160093	-2.350987795	7.76E-27	1.40E-26
AC004877.1	0.228291593	0.044767197	-2.350363826	4.25E-45	1.44E-44
AC074212.1	2.905094703	0.57095151	-2.347145065	1.48E-52	1.15E-51
AC004754.1	0.972523644	0.191294075	-2.34594114	8.38E-47	3.19E-46
SERPINI2	7.09029503	1.394807157	-2.345779988	4.77E-49	2.18E-48
GTF2IRD2P1	0.329672649	0.064856809	-2.345704246	6.70E-51	3.82E-50
AP001029.2	0.336653397	0.066275512	-2.344716213	1.31E-45	4.60E-45
AC016924.1	0.620903652	0.122237971	-2.344676913	4.84E-32	9.98E-32
RFESD	1.37599931	0.271039259	-2.343906007	3.46E-54	5.36E-53
DNAH9	0.55612869	0.109546318	-2.343877776	2.55E-47	1.01E-46
AC007403.1	0.267770201	0.052749318	-2.343771078	3.09E-24	5.28E-24
CPT1B	3.752689512	0.740218525	-2.341901784	3.41E-54	5.30E-53
AC021092.1	0.235857358	0.046529117	-2.3417089	1.23E-14	1.73E-14
AC006994.1	0.214385973	0.04232903	-2.340491168	2.33E-36	5.47E-36
TPO	0.797133404	0.157704798	-2.337594636	1.95E-45	6.76E-45
GCOM1	0.877602824	0.173675421	-2.337174571	2.66E-50	1.40E-49
MTUS2	2.364568176	0.468326502	-2.335990152	1.95E-47	7.77E-47
AC084018.2	1.390535772	0.275471423	-2.335666288	2.57E-54	4.23E-53
PCDHA4	0.690153376	0.136744429	-2.335434956	2.54E-42	7.49E-42
AC016722.2	1.143993576	0.226699603	-2.33522518	8.63E-53	7.18E-52
DNAH12	0.539141652	0.106839352	-2.33522124	3.71E-48	1.58E-47
MAT1A	3.348616748	0.663874342	-2.334583169	4.95E-49	2.26E-48
CNPY1	0.170067383	0.033740261	-2.333563428	4.06E-15	5.78E-15
LINC01359	0.596843493	0.11851373	-2.332298461	1.90E-51	1.19E-50
AL035252.4	1.039812949	0.206830347	-2.32980424	0.001893396	0.002087842
LINC02334	0.18368908	0.036555695	-2.329097758	7.67E-49	3.45E-48
B3GAT2	0.674016426	0.13425681	-2.32778848	1.73E-54	3.13E-53
AC009019.1	0.440627414	0.087846173	-2.326507913	1.60E-32	3.34E-32
PCDHA13	0.204350732	0.040744866	-2.326357214	2.21E-39	5.75E-39
SCAND2P	2.123911374	0.423771511	-2.325365059	4.36E-54	6.34E-53
FGL1	6.696472765	1.336546018	-2.324891874	4.01E-48	1.70E-47
CCKBR	2.051820628	0.409608728	-2.324586255	6.48E-43	1.96E-42
LVRN	0.222538844	0.044435158	-2.32428365	2.57E-43	7.96E-43
HIPK1-AS1	0.312500371	0.062520755	-2.321450797	1.99E-39	5.19E-39
VLDLR-AS1	0.758360383	0.151729619	-2.321380861	1.49E-45	5.20E-45
AC244154.1	2.03206095	0.406672168	-2.321005512	1.30E-52	1.02E-51
AL669831.1	1.162084787	0.233089447	-2.317759738	4.41E-53	4.05E-52
PCBP1-AS1	3.439790599	0.690201361	-2.317231519	6.92E-54	9.10E-53
FITM1	2.450547274	0.492766956	-2.314126558	6.44E-51	3.68E-50
LINC00930	1.51488875	0.304920545	-2.312706587	5.09E-43	1.55E-42
STIMATE	2.685441097	0.540597531	-2.31253225	2.11E-54	3.66E-53
FGF22	0.215851642	0.043524269	-2.31014808	6.47E-38	1.60E-37
AC009078.2	10.22729199	2.062335466	-2.310073264	1.09E-53	1.29E-52
AL512625.1	1.549617446	0.312982116	-2.307759974	4.91E-52	3.38E-51
BORCS8-MEF2B	1.700213097	0.344378119	-2.303650192	2.33E-53	2.38E-52
GMNC	0.222283837	0.04513181	-2.300186503	4.89E-30	9.58E-30
CDH23	2.313184195	0.46989683	-2.299464211	6.49E-55	1.44E-53
KCTD19	0.235289082	0.047796925	-2.29944467	3.76E-45	1.28E-44
AC004997.1	0.340597746	0.069199505	-2.299235262	3.77E-28	7.02E-28
TMEM52	6.138448341	1.249159012	-2.296916884	2.58E-51	1.58E-50
C16orf96	0.248070365	0.050485245	-2.296815681	1.00E-48	4.45E-48
KRTDAP	1.074801635	0.218885291	-2.295823507	3.13E-42	9.18E-42
TUBB8	0.211430429	0.043101442	-2.294374989	6.44E-31	1.29E-30
AC092384.1	0.413657704	0.084433596	-2.292548385	1.85E-47	7.41E-47
FAM90A25P	0.171602304	0.035028627	-2.292462564	4.22E-31	8.49E-31
WNT8B	0.235674729	0.048131997	-2.291728877	3.20E-41	8.97E-41
AC007938.2	0.171032568	0.034930653	-2.291705567	3.83E-46	1.39E-45
AGAP12P	1.64404015	0.335797708	-2.291581242	1.02E-45	3.60E-45
AC010680.3	0.29748425	0.060793656	-2.290820605	1.46E-16	2.13E-16
COCH	3.291992579	0.672751375	-2.290815743	4.20E-48	1.77E-47
SRXN1	2.642546078	0.540157101	-2.290477657	5.49E-52	3.75E-51
AD000671.3	0.212922418	0.043555475	-2.289401886	2.86E-42	8.41E-42
GLYCTK-AS1	0.548572748	0.11226793	-2.288737079	6.50E-47	2.49E-46
AGAP4	2.888105666	0.591637102	-2.287339094	1.08E-53	1.28E-52
ANKRD53	2.407980841	0.493510779	-2.286670414	1.68E-53	1.83E-52
AL359232.1	0.787654211	0.161477478	-2.286229448	1.58E-27	2.90E-27
AC243772.2	0.249819246	0.051300032	-2.283852986	1.77E-45	6.17E-45
C3P1	0.176612004	0.036300584	-2.282518752	6.44E-37	1.54E-36
DNAJC9-AS1	0.340845775	0.070058502	-2.282487061	3.03E-44	9.82E-44
SUGT1P4-STRA6LP	0.998161147	0.205590713	-2.279497651	1.00E-54	2.04E-53
ZNF564	1.275767232	0.2634519	-2.27575364	1.33E-54	2.54E-53
SNRPGP4	1.894681538	0.39251523	-2.27113484	8.79E-43	2.65E-42
AL592430.1	0.308648861	0.064003038	-2.26975418	1.92E-43	5.98E-43
GPR150	1.72188819	0.35718057	-2.269265957	2.56E-46	9.42E-46
NGB	0.334337602	0.069434573	-2.26757952	1.49E-23	2.50E-23
HSD3B2	0.302932668	0.06303887	-2.264683587	1.25E-36	2.97E-36
PTGES3L-AARSD1	0.198155632	0.041288804	-2.26281145	1.73E-20	2.74E-20
ACSBG2	0.173575273	0.036206869	-2.261226095	5.36E-33	1.13E-32
CCDC110	2.349156098	0.490363632	-2.260218692	5.62E-51	3.25E-50
TOGARAM2	0.682847654	0.142594173	-2.259648719	1.24E-44	4.10E-44
URGCP-MRPS24	0.300028821	0.062669813	-2.259258493	1.54E-11	2.05E-11
AF127936.2	0.792843725	0.165936196	-2.25640791	5.23E-30	1.02E-29
DTNA	3.316834626	0.694865321	-2.255001797	1.22E-54	2.39E-53
CHRNA7	0.915623185	0.191931596	-2.254161766	7.53E-47	2.87E-46
AC004951.1	0.606552709	0.127789084	-2.246868416	1.55E-53	1.71E-52
ZBED3-AS1	0.756038322	0.159355346	-2.246211943	2.01E-52	1.51E-51
KCNN2	1.42759054	0.301000477	-2.245744566	1.96E-48	8.51E-48
NOMO2	6.29295339	1.32726883	-2.245276648	7.95E-53	6.70E-52
AP001350.1	0.28304984	0.059703003	-2.245180711	9.90E-49	4.41E-48
AC131009.4	0.742383087	0.156666828	-2.244464097	9.47E-49	4.23E-48
AC011445.1	0.468715385	0.098958207	-2.243820887	5.60E-41	1.55E-40
AC239803.2	0.369854273	0.078138102	-2.242858822	1.65E-16	2.42E-16
AC025165.3	0.531256513	0.112258025	-2.242590047	7.34E-22	1.19E-21
AC144548.1	0.964789123	0.204244707	-2.239914952	5.77E-54	7.89E-53
PKD1P6	2.886455456	0.611365321	-2.239192337	2.07E-54	3.61E-53
PPIAP91	0.406465385	0.086224083	-2.236969718	7.43E-34	1.61E-33
PPP5D1	0.444384017	0.094347875	-2.235744994	5.18E-49	2.36E-48
MEIS1-AS2	0.559808801	0.118906608	-2.235105277	4.52E-47	1.75E-46
GPR146	2.026954554	0.430606817	-2.23487068	3.52E-54	5.43E-53
AC023830.3	0.23174956	0.049271327	-2.233746367	7.23E-44	2.30E-43
ENSAP2	0.879631107	0.187161367	-2.23261595	1.65E-35	3.76E-35
FGF12	1.851939905	0.394484282	-2.23099756	1.55E-52	1.20E-51
AC127502.1	1.12532127	0.23993358	-2.22962995	1.36E-53	1.54E-52
MYCBPAP	0.61744853	0.131680406	-2.229278189	2.52E-43	7.79E-43
AL845552.2	0.769523424	0.164310332	-2.227542041	1.42E-43	4.45E-43
FBXO15	0.698127028	0.149106427	-2.227147125	8.71E-47	3.31E-46
SLC7A11-AS1	0.181812249	0.0388748	-2.225542227	4.78E-29	9.10E-29
AC013268.3	0.297331096	0.063673474	-2.223305961	9.37E-30	1.82E-29
AC138409.2	1.227176427	0.26350419	-2.219444867	1.88E-52	1.43E-51
AC037487.1	0.182673443	0.039235403	-2.219039004	8.20E-41	2.26E-40
AC005865.1	0.502428825	0.108048951	-2.217234173	1.40E-40	3.82E-40
AC004890.2	2.764696515	0.594801405	-2.216641162	2.11E-54	3.66E-53
AC005329.3	0.172435461	0.037115418	-2.215965956	6.39E-26	1.13E-25
ART3	1.509465288	0.325459365	-2.213488248	4.48E-38	1.11E-37
AC069503.2	0.50229268	0.108851837	-2.206162491	1.68E-45	5.85E-45
NTRK3	0.486261554	0.105495824	-2.20454664	8.26E-45	2.76E-44
FAM86B1	1.798931233	0.3904667	-2.203868615	7.11E-52	4.75E-51
ESR2	0.591042214	0.128365983	-2.202998237	2.98E-48	1.28E-47
ESPNP	0.575714065	0.125179527	-2.20135383	5.84E-32	1.20E-31
GSTT2	0.616440735	0.134286485	-2.198648087	1.53E-11	2.03E-11
MCOLN3	2.969928272	0.647248433	-2.198036617	8.45E-51	4.74E-50
AL021368.2	1.183390915	0.25790121	-2.198036277	2.45E-54	4.07E-53
DARS-AS1	0.872530566	0.190180832	-2.197833827	1.54E-51	9.78E-51
LRRC37A2	2.580787108	0.564210867	-2.193504778	1.25E-53	1.43E-52
FXYD1	2.612318264	0.571147933	-2.193394303	1.45E-52	1.14E-51
NBPF14	2.736050599	0.5983576	-2.193015058	7.41E-55	1.60E-53
AC021016.3	1.453772891	0.318031569	-2.192560023	1.11E-49	5.43E-49
AC079779.2	0.898125999	0.196609303	-2.191586272	2.20E-45	7.60E-45
AC091390.4	2.036726266	0.445959768	-2.191266628	6.20E-52	4.19E-51
PRH1	0.772436944	0.169186097	-2.190806147	1.45E-46	5.45E-46
MST1L	4.657438736	1.020288378	-2.190559813	7.77E-54	1.00E-52
VDAC1P8	1.993207036	0.437214086	-2.188679786	6.70E-54	8.89E-53
FAM186B	0.509312272	0.111743902	-2.188354376	2.54E-51	1.56E-50
AC000120.1	0.546697472	0.119946688	-2.188349384	1.48E-50	8.02E-50
TMEM72	1.272979955	0.279467355	-2.18745803	2.20E-43	6.84E-43
GSTM2	5.584144547	1.228852564	-2.184024453	6.71E-55	1.48E-53
KLRK1	0.738755662	0.162708816	-2.182804863	9.73E-46	3.44E-45
FTH1P10	1.319063296	0.290664615	-2.18208644	4.17E-52	2.92E-51
AL157902.2	0.200095143	0.044180001	-2.179220779	5.13E-39	1.32E-38
C6orf163	0.691338262	0.152809309	-2.177659341	2.03E-51	1.26E-50
AC011700.1	0.537889083	0.119132334	-2.174743681	1.77E-46	6.58E-46
AL121839.1	0.174210201	0.038597842	-2.17423701	1.04E-19	1.63E-19
AC091167.2	0.208082272	0.046123251	-2.173587962	7.67E-49	3.45E-48
FAM45BP	0.204489212	0.045329918	-2.173489278	9.14E-25	1.58E-24
AL022069.1	0.266259461	0.059147195	-2.170451135	2.41E-46	8.91E-46
POLN	0.768811006	0.170866178	-2.169762135	6.25E-52	4.22E-51
AC245033.3	3.136639173	0.697210428	-2.169553524	1.72E-48	7.52E-48
AC156455.1	3.523749589	0.783485963	-2.169132073	3.19E-52	2.29E-51
LAMA1	1.497900207	0.333266314	-2.168194108	2.30E-46	8.49E-46
SFTPB	0.411550968	0.091606996	-2.167541418	1.45E-23	2.45E-23
AC074183.2	0.557154377	0.124033653	-2.167345517	1.05E-36	2.50E-36
BHLHA15	6.438140615	1.433848773	-2.166751215	5.31E-50	2.69E-49
AC098679.2	0.359913928	0.080199893	-2.165979713	1.28E-44	4.25E-44
PCDHA7	0.312983661	0.069793959	-2.164913266	4.49E-46	1.62E-45
FAM27E3	1.366052784	0.304729413	-2.164412569	1.28E-49	6.19E-49
WDR97	1.071386702	0.239165407	-2.16339866	3.49E-50	1.81E-49
SLC12A3	0.201885792	0.04507072	-2.163276965	8.20E-39	2.09E-38
AC016876.2	1.570055672	0.350602743	-2.162906528	7.77E-54	1.00E-52
DCXR-DT	0.561140018	0.125680669	-2.158598039	2.41E-32	5.02E-32
ZSCAN32	2.049397426	0.459184901	-2.158052674	1.68E-53	1.83E-52
TRIM34	1.194777748	0.267828238	-2.157362292	8.57E-54	1.07E-52
SHLD2P3	0.273533731	0.061317556	-2.157346646	2.65E-48	1.14E-47
AP000525.1	1.85023027	0.41549776	-2.154792227	1.33E-49	6.42E-49
PILRB	4.715506971	1.059741948	-2.15369988	1.28E-52	1.01E-51
AC211433.1	0.250256998	0.056318434	-2.151731279	1.09E-44	3.64E-44
NME1-NME2	2.72118723	0.612486967	-2.151485174	1.10E-52	8.88E-52
AC011473.3	0.223762314	0.050457058	-2.148839081	5.44E-13	7.45E-13
GJC3	2.147444381	0.484748556	-2.147312261	1.38E-45	4.84E-45
AC011511.1	0.675056875	0.152400977	-2.147136904	1.20E-49	5.83E-49
RNFT1-DT	0.755557449	0.170578855	-2.147102634	2.72E-49	1.27E-48
NPIPA5	3.193090971	0.721058586	-2.146765267	4.98E-51	2.91E-50
AC019197.1	1.008419385	0.227790929	-2.146313552	3.26E-45	1.11E-44
SPNS1	3.271676079	0.739262926	-2.145870447	3.61E-54	5.53E-53
AP002360.2	0.479318352	0.10835264	-2.14524987	9.63E-41	2.64E-40
TEX11	2.274333776	0.514741421	-2.143524211	4.88E-42	1.42E-41
FLG-AS1	0.708233263	0.160769343	-2.139232273	3.79E-44	1.22E-43
SIGLEC11	1.398545469	0.317602804	-2.138631602	9.52E-35	2.12E-34
LINC00894	1.736544896	0.394425805	-2.138393863	2.92E-52	2.11E-51
AC012441.2	0.232968396	0.052924	-2.138140255	5.70E-10	7.35E-10
ESRRB	0.291426254	0.066266006	-2.136789974	1.69E-41	4.80E-41
LRRC8E	1.338007254	0.30438569	-2.136113498	1.26E-50	6.91E-50
AC091060.1	0.289145855	0.065867078	-2.134167955	2.45E-47	9.70E-47
ZDHHC11	2.339305641	0.533763155	-2.131808742	9.36E-53	7.72E-52
RHEBP2	0.940338079	0.214784416	-2.130290219	1.71E-24	2.94E-24
MASP2	1.060562773	0.242628197	-2.128010887	7.92E-51	4.47E-50
AMY2B	9.165319078	2.097975546	-2.127187245	2.65E-49	1.24E-48
AC013394.1	0.695882849	0.15932336	-2.126886645	6.98E-49	3.16E-48
AC023055.1	0.462758806	0.105970317	-2.126600231	1.43E-09	1.82E-09
AC013652.1	1.05347767	0.241549662	-2.124767998	1.11E-36	2.64E-36
AC108471.2	0.824432439	0.189128806	-2.124032153	2.15E-49	1.02E-48
SLC31A2	2.933113646	0.672913013	-2.123941045	6.60E-55	1.46E-53
GET4	4.280307848	0.982297553	-2.123482551	1.88E-52	1.43E-51
TTYH1	3.56287047	0.818833913	-2.121397275	1.54E-49	7.40E-49
AC010627.1	0.183252629	0.042117713	-2.121334889	2.12E-25	3.71E-25
AC022211.4	0.206580725	0.047501244	-2.12066844	3.36E-42	9.85E-42
AF186192.2	1.261417206	0.29011308	-2.120358268	1.97E-48	8.56E-48
PNLIPRP1	10.19535267	2.348321914	-2.118209586	1.14E-53	1.33E-52
HERC2P9	3.459199539	0.796807816	-2.118134531	4.47E-54	6.48E-53
PI4KAP2	3.05849891	0.705622649	-2.115854987	6.28E-55	1.40E-53
AC018630.2	0.33664769	0.077675825	-2.115702007	2.63E-29	5.06E-29
AC021945.1	0.201975648	0.046646376	-2.11434447	3.59E-39	9.28E-39
GDPD4	0.24814883	0.057369791	-2.112842477	3.70E-26	6.60E-26
PLCXD2	2.340420171	0.541355759	-2.112118661	5.06E-51	2.95E-50
AC140479.2	0.876842684	0.203066375	-2.110366658	7.08E-43	2.14E-42
OR10AD1	0.199406389	0.046195785	-2.109878492	1.72E-15	2.47E-15
ASB3	1.998548406	0.463051766	-2.109707125	2.79E-54	4.52E-53
GPR89B	2.944733314	0.683169815	-2.107820846	2.87E-52	2.08E-51
AC107884.1	1.301037378	0.301901174	-2.10751414	5.23E-54	7.29E-53
AC084125.2	1.861505509	0.432102918	-2.107023007	2.75E-53	2.71E-52
DUXAP8	1.022187237	0.237311922	-2.106802999	2.05E-49	9.72E-49
LINC00893	3.035817315	0.70516203	-2.106058279	9.67E-53	7.94E-52
AL390726.5	3.076281006	0.715218569	-2.104731195	1.66E-52	1.28E-51
AC026191.1	0.491655144	0.114335857	-2.104368818	1.29E-32	2.69E-32
AL158163.1	1.74840039	0.406610044	-2.104317848	1.95E-52	1.47E-51
FRMPD2B	0.165255064	0.038450472	-2.103621267	1.07E-09	1.37E-09
AURKAP1	0.166034128	0.038643086	-2.103197586	5.54E-13	7.58E-13
MYEF2	3.636500706	0.846597181	-2.102803267	1.26E-54	2.44E-53
LIPE-AS1	1.883736047	0.438568056	-2.102724187	2.75E-50	1.44E-49
PCDHA10	0.629394162	0.146640336	-2.1016818	9.74E-45	3.24E-44
C1QTNF9	0.356008486	0.083233555	-2.096674469	1.85E-42	5.50E-42
AC108479.1	0.29925332	0.070008112	-2.095773239	6.58E-20	1.03E-19
PRSS50	1.635256782	0.382838981	-2.094707558	4.82E-47	1.87E-46
GPR89A	3.084936585	0.72269184	-2.093788324	1.09E-51	7.10E-51
AC022210.1	1.209960964	0.283496078	-2.09355982	4.26E-44	1.37E-43
CCDC171	0.991348708	0.232620642	-2.091413496	1.60E-52	1.24E-51
UBE2Q2P1	2.257839584	0.530034512	-2.090784783	6.59E-54	8.77E-53
EML6	0.954529159	0.224119574	-2.090520617	1.46E-47	5.89E-47
AC064836.2	0.252159553	0.059214267	-2.090320157	1.91E-17	2.84E-17
TTC7B	3.493268864	0.821686746	-2.087917285	1.73E-54	3.13E-53
KIAA1614-AS1	0.165134632	0.03885201	-2.087581567	2.23E-18	3.39E-18
PRR4	1.751511861	0.41209234	-2.087561205	5.27E-50	2.67E-49
AC026150.3	0.520608603	0.122526677	-2.087103264	2.39E-38	6.00E-38
AC020978.7	0.499663666	0.117762718	-2.085074443	2.01E-52	1.51E-51
ANKRD7	0.495660972	0.116845013	-2.08475751	1.22E-41	3.49E-41
MUC20-OT1	4.913231735	1.158553184	-2.084348013	2.08E-53	2.16E-52
AC048382.2	2.168128266	0.512167443	-2.081762655	8.97E-54	1.11E-52
LINC01145	2.439667725	0.5767317	-2.080712443	2.09E-54	3.63E-53
AC009065.6	0.377320862	0.089236729	-2.08008233	9.61E-24	1.63E-23
CHRM3	2.185083291	0.51710241	-2.07916634	1.64E-49	7.87E-49
AL928654.3	0.17897547	0.042409559	-2.07730049	6.14E-05	7.05E-05
FPGT-TNNI3K	0.314380839	0.074544738	-2.076334865	1.32E-49	6.37E-49
ANKRD18B	0.34685268	0.082260382	-2.076053348	7.52E-22	1.22E-21
ADGRV1	0.909394999	0.215894678	-2.074579392	1.05E-41	3.01E-41
ZNRD1ASP	1.18224753	0.281066927	-2.072546518	2.30E-53	2.34E-52
AP000944.1	0.548669651	0.130446798	-2.072476248	2.83E-35	6.42E-35
GTF2IRD2B	3.758114911	0.894445187	-2.0709442	8.57E-54	1.07E-52
AC012085.1	0.437885426	0.104233587	-2.070733207	8.78E-12	1.17E-11
AL359317.2	0.249993078	0.059627073	-2.06784873	4.56E-36	1.06E-35
GARS-DT	3.877185931	0.926623627	-2.064954548	5.97E-54	8.11E-53
PEBP4	1.626100646	0.38896299	-2.063711763	1.81E-40	4.90E-40
ROCR	2.50092503	0.598316586	-2.06348085	1.60E-43	5.01E-43
GOLGA6L9	2.018606908	0.482945809	-2.063426776	3.82E-54	5.75E-53
WHAMMP3	1.436297091	0.344618889	-2.05928051	1.48E-54	2.76E-53
SLC4A5	0.580750554	0.139364212	-2.059058496	2.58E-50	1.36E-49
ALG9	3.714227454	0.892100991	-2.05778322	9.31E-54	1.14E-52
PHC1P1	1.081072564	0.259663663	-2.057747319	7.97E-52	5.28E-51
GSTA2	5.77321439	1.386996831	-2.05741031	5.10E-49	2.33E-48
CR381653.2	0.278099131	0.066876067	-2.056037338	5.29E-23	8.81E-23
AL449403.2	1.232019028	0.296467106	-2.055080593	2.88E-44	9.35E-44
AP000892.2	2.353539952	0.566427611	-2.054868845	2.03E-46	7.53E-46
HYPK	1.795575654	0.432992043	-2.052034023	9.31E-54	1.14E-52
LAMB4	0.309174058	0.074630931	-2.050573676	8.31E-44	2.64E-43
RPL23AP87	0.183469442	0.044308075	-2.049898242	9.60E-25	1.66E-24
AC090236.2	0.227568264	0.05497536	-2.049442324	2.58E-27	4.72E-27
ST3GAL1P1	0.209957013	0.050751827	-2.048562322	5.72E-28	1.06E-27
ZG16	1.111914237	0.269079481	-2.04694123	8.82E-38	2.17E-37
SKIDA1	0.381874644	0.092433242	-2.046615443	2.59E-48	1.11E-47
CCZ1B	3.875451472	0.938763634	-2.045530527	6.98E-53	5.99E-52
AC079777.1	0.178339588	0.043205918	-2.045326163	2.08E-42	6.15E-42
AC010976.1	0.968728768	0.235398993	-2.040984637	6.05E-52	4.10E-51
AC008467.1	0.312309161	0.075921513	-2.040394247	5.02E-50	2.55E-49
ONECUT1	2.770283373	0.673747537	-2.039753558	1.12E-51	7.25E-51
FAM184A	1.402999055	0.341225234	-2.039717794	2.46E-51	1.51E-50
MMP23A	0.811066247	0.197336779	-2.039159889	7.62E-36	1.76E-35
GPS2	4.725852617	1.150277196	-2.038593071	6.17E-55	1.39E-53
FLRT2	4.537066745	1.104431816	-2.038455529	2.18E-54	3.73E-53
JMJD7-PLA2G4B	2.580121336	0.62967484	-2.034759986	1.36E-53	1.54E-52
NUTM2B-AS1	2.989373462	0.730029903	-2.033815679	9.67E-53	7.94E-52
SCART1	1.473895789	0.360159439	-2.032926904	8.50E-52	5.61E-51
AC135983.2	2.689525987	0.657711192	-2.031825803	3.94E-55	9.63E-54
ABHD1	0.516427122	0.126357887	-2.031049057	2.79E-47	1.10E-46
FAR2P3	0.833344346	0.203915153	-2.030943769	1.41E-38	3.56E-38
AC004241.1	0.811472044	0.198623545	-2.030504741	1.07E-49	5.25E-49
CYP4F35P	1.852043915	0.453653663	-2.029455093	1.65E-48	7.22E-48
PRSS45	0.845352433	0.20708643	-2.029319915	2.97E-45	1.02E-44
AC006033.1	1.101123775	0.269838081	-2.028810778	5.44E-43	1.65E-42
IGLV5-52	1.080569834	0.265060851	-2.027396802	3.42E-26	6.10E-26
HSD17B3-AS1	0.175090038	0.042974835	-2.026532992	1.07E-30	2.14E-30
SLFNL1	0.389727296	0.095678335	-2.026200786	5.35E-50	2.71E-49
AC021146.11	0.383225232	0.094134446	-2.025397912	1.19E-25	2.10E-25
MYOC	0.632206334	0.155372708	-2.02466238	7.50E-34	1.62E-33
AC020659.1	2.680524338	0.659049775	-2.0240559	2.70E-50	1.42E-49
TXNDC5	5.599106511	1.378030301	-2.022589014	1.19E-53	1.38E-52
RPL12P1	0.197167216	0.048534328	-2.022342275	1.03E-12	1.40E-12
DCDC1	0.259508262	0.063910163	-2.021663197	8.19E-44	2.60E-43
AC022239.1	0.180503861	0.044460065	-2.021447737	3.04E-11	4.02E-11
CTAGE15	0.363828388	0.089621335	-2.021343987	2.95E-24	5.05E-24
MIA2	3.808928432	0.93837581	-2.021147453	3.17E-52	2.28E-51
LINC02518	0.468473512	0.115438025	-2.02084896	1.10E-29	2.14E-29
AC010203.1	1.080588092	0.26628406	-2.020778715	3.96E-50	2.04E-49
ACSL6	0.79589802	0.196129926	-2.020773903	3.07E-45	1.05E-44
MKRN3	0.187993493	0.046328177	-2.020720897	2.95E-12	3.97E-12
RADIL	1.656212217	0.408431279	-2.019722282	4.04E-42	1.18E-41
AC107075.1	2.425796303	0.598498195	-2.01903961	1.96E-49	9.28E-49
AL671710.1	1.102297672	0.272003055	-2.018819109	1.23E-53	1.42E-52
ASMT	0.253357867	0.062530932	-2.018534699	2.11E-29	4.06E-29
AC078819.1	0.459508758	0.113843108	-2.013045403	1.12E-13	1.55E-13
SYNGAP1-AS1	0.244691779	0.060651234	-2.012356736	1.01E-09	1.30E-09
AC007608.3	0.23412814	0.05804163	-2.012138399	5.61E-38	1.39E-37
AQP8	6.917976252	1.715217195	-2.011958788	3.61E-45	1.23E-44
P2RX1	4.514415171	1.119993429	-2.011048835	7.92E-51	4.47E-50
SNHG26	1.535204865	0.380876805	-2.011034853	3.27E-50	1.70E-49
GRIN2C	0.376369407	0.093388541	-2.010831917	4.47E-48	1.88E-47
CYP4F29P	1.35733237	0.336901483	-2.010375353	7.38E-40	1.96E-39
SPCS2P4	3.345890506	0.830737385	-2.009925849	3.24E-54	5.09E-53
ADHFE1	3.977040446	0.988362729	-2.008582721	1.82E-54	3.26E-53
LINC01140	1.187089288	0.295502596	-2.006185742	2.62E-53	2.60E-52
POC1B-GALNT4	0.244896856	0.060977537	-2.005824478	6.87E-12	9.20E-12
MYLK2	1.968142573	0.490102025	-2.005680722	9.79E-40	2.58E-39
AC093752.2	0.298284141	0.074295266	-2.005345083	8.41E-23	1.40E-22
AP001043.1	0.16348365	0.040723196	-2.00522368	1.94E-15	2.79E-15
SNRPEP4	2.633353781	0.656065241	-2.004990163	8.08E-53	6.79E-52
AC022400.6	2.015562241	0.502358029	-2.004394496	1.04E-53	1.24E-52
XKR6	1.40152915	0.349611138	-2.003178698	6.89E-52	4.61E-51
DNAH10	0.26907868	0.06722056	-2.001053608	2.93E-36	6.85E-36
AC091045.1	0.341131902	0.08540545	-1.997929642	7.48E-40	1.98E-39
EIF4EP2	1.031335304	0.258216092	-1.997862638	6.98E-36	1.61E-35
HAUS7	2.73969138	0.68610997	-1.997501651	1.57E-53	1.73E-52
AC011447.3	0.391539422	0.098097218	-1.996873448	6.21E-45	2.09E-44
ALDH1L1	4.014061044	1.006034496	-1.996382782	3.61E-52	2.56E-51
AL034369.1	4.239684545	1.063240869	-1.995488459	8.08E-18	1.21E-17
UBE2U	0.277115576	0.069568622	-1.993979146	3.80E-12	5.11E-12
AC118658.1	0.226445286	0.056852309	-1.993871663	1.39E-09	1.77E-09
AC007792.1	0.258205509	0.064832524	-1.993730141	1.40E-14	1.97E-14
LINC00624	0.26803083	0.067313348	-1.993434444	3.95E-48	1.67E-47
AC110285.7	1.062257291	0.266791077	-1.993350923	1.55E-41	4.41E-41
AL355581.1	0.205521337	0.051632097	-1.992948075	1.01E-23	1.71E-23
C18orf32	4.034487843	1.013627312	-1.99285824	8.43E-54	1.06E-52
AL355076.3	0.320466502	0.080519545	-1.992762634	3.00E-23	5.02E-23
ALMS1P1	0.381793886	0.095928548	-1.992761876	1.16E-43	3.65E-43
AL080312.2	0.441452248	0.110933924	-1.992556768	7.85E-34	1.70E-33
CCDC189	2.001801404	0.503118737	-1.99232803	4.14E-53	3.84E-52
AC012651.1	1.468406849	0.369222947	-1.991687626	7.05E-55	1.54E-53
HAMP	2.995913037	0.754511684	-1.9893806	3.97E-30	7.80E-30
ABCA10	2.170087497	0.546928877	-1.988328072	3.94E-55	9.63E-54
LINC00869	3.31506579	0.837876787	-1.984227491	9.78E-54	1.19E-52
AC005562.1	1.248953217	0.31578775	-1.983692326	1.28E-52	1.01E-51
AL139339.2	0.218966378	0.055442226	-1.981652269	0.000773247	0.000862067
RPSAP72	0.23671124	0.059993342	-1.980253893	2.09E-09	2.66E-09
AMY2A	10.99589409	2.789373829	-1.978951715	2.89E-47	1.14E-46
AC097658.1	1.109233106	0.281848268	-1.976571974	4.87E-40	1.30E-39
CFAP70	2.075446863	0.527887027	-1.97512088	2.95E-47	1.16E-46
HHATL	0.760951743	0.193944011	-1.972164739	3.43E-38	8.54E-38
NUDT6	1.493927023	0.381017522	-1.971180426	7.45E-53	6.34E-52
PRCD	1.12615257	0.287528048	-1.969627695	2.16E-50	1.15E-49
KLB	1.006240788	0.25712946	-1.968408757	1.10E-38	2.79E-38
CABP1	0.761256735	0.194570286	-1.968091682	1.16E-49	5.65E-49
AC007349.1	1.290406927	0.329884839	-1.967791706	1.18E-38	2.99E-38
AC109587.1	1.350530603	0.345431463	-1.967054932	5.06E-55	1.18E-53
MSH5-SAPCD1	1.328191804	0.339768275	-1.966840447	2.29E-47	9.09E-47
AC022400.9	1.392722166	0.35632644	-1.966636042	1.80E-53	1.92E-52
NRG2	1.262622919	0.32322427	-1.965816412	4.90E-47	1.90E-46
RPSAP61	0.849992885	0.217886709	-1.963872572	3.26E-30	6.43E-30
PRSS3P1	3.758945571	0.963584751	-1.963844558	5.98E-36	1.39E-35
AC246785.3	0.287049999	0.07359808	-1.963562024	9.49E-07	1.14E-06
USP3-AS1	1.400029329	0.359472506	-1.961503714	2.26E-53	2.32E-52
ALB	7.443700851	1.913348571	-1.959920352	8.17E-51	4.60E-50
AL138900.2	0.229841828	0.059150049	-1.958190115	1.55E-10	2.02E-10
AL136084.2	0.336319298	0.086581273	-1.957704652	1.14E-09	1.47E-09
AC103691.2	0.218212052	0.056178297	-1.95764599	1.32E-07	1.62E-07
GOLGA8B	6.922741591	1.782359498	-1.957555142	2.14E-54	3.70E-53
SPEF2	2.094740668	0.539588491	-1.956840164	9.21E-53	7.60E-52
OR5BK1P	0.211407226	0.054505058	-1.955562666	2.04E-28	3.83E-28
KLRC4-KLRK1	0.18836738	0.048569551	-1.95542511	1.00E-12	1.36E-12
GAS1RR	0.569255085	0.14684715	-1.954760007	2.72E-45	9.35E-45
AL050343.1	1.006440344	0.259688644	-1.954406826	1.03E-53	1.23E-52
AZIN1-AS1	2.800916577	0.722901092	-1.954028839	2.80E-53	2.75E-52
TMEM232	0.584944331	0.151127903	-1.952529276	6.09E-44	1.94E-43
F11	3.693028607	0.954440818	-1.952076789	2.66E-50	1.40E-49
OR5K2	0.173577319	0.044916747	-1.950253092	0.000937332	0.001042289
SYCP3	0.276269228	0.071509084	-1.94987646	2.16E-42	6.40E-42
RMST	1.14981413	0.2982643	-1.946737452	1.09E-37	2.68E-37
AC010210.1	1.005350677	0.261187675	-1.944540092	5.10E-48	2.14E-47
RPL10P19	0.951012921	0.247373368	-1.942774754	1.11E-44	3.70E-44
SLC5A11	0.236796806	0.061611419	-1.942379948	8.33E-24	1.41E-23
HCN1	0.348816	0.090873609	-1.940532943	1.30E-36	3.07E-36
AC020656.2	1.379542252	0.35957641	-1.939819364	7.13E-43	2.16E-42
USP6	0.279658331	0.072896758	-1.939738746	7.72E-37	1.84E-36
CHAD	3.179891365	0.828990617	-1.939549801	1.12E-46	4.23E-46
EGFL8	2.615596721	0.68257879	-1.93807263	2.66E-53	2.63E-52
SMN2	3.254316685	0.849338167	-1.937943662	2.01E-45	6.97E-45
AL356599.1	1.283618237	0.335253998	-1.936889752	4.49E-53	4.10E-52
HGFAC	0.279049562	0.072982915	-1.934890711	2.95E-38	7.37E-38
PCDHA6	0.33550328	0.087753017	-1.934806235	6.13E-44	1.96E-43
AC100793.3	0.273951565	0.071661305	-1.934654626	5.57E-11	7.33E-11
LINC00316	0.537317967	0.140575951	-1.934426271	1.90E-33	4.06E-33
OR2A1-AS1	2.439683187	0.638555986	-1.933808794	1.53E-52	1.19E-51
AC018755.3	1.381481441	0.361666103	-1.933485888	7.08E-46	2.52E-45
YPEL5P2	0.183202112	0.047981019	-1.932900436	7.04E-05	8.06E-05
SLC16A10	2.717551465	0.712079906	-1.93219631	3.34E-49	1.55E-48
GAPDHP32	0.279999404	0.073418917	-1.931200019	1.26E-21	2.05E-21
AP001267.3	1.276624179	0.334857162	-1.930716146	1.34E-47	5.42E-47
CCDC117	2.093465107	0.549294179	-1.930241963	9.01E-54	1.12E-52
AC040162.1	2.193396269	0.575861338	-1.929373108	1.08E-52	8.76E-52
IPO4	3.855311816	1.013206544	-1.927919249	1.85E-52	1.41E-51
NBPF8	3.046248273	0.800671794	-1.927750638	1.12E-54	2.24E-53
AP000873.2	1.801893391	0.47435396	-1.925477761	4.28E-53	3.95E-52
MYPN	0.303348881	0.079860191	-1.925429556	1.13E-28	2.13E-28
LINC01484	0.654235586	0.172263506	-1.925193134	4.14E-40	1.11E-39
TMED10P2	0.91328729	0.240599637	-1.924434292	1.81E-38	4.56E-38
AARSD1	4.516081004	1.189734116	-1.92443217	2.30E-53	2.34E-52
BRD9P2	0.816484416	0.215162844	-1.923996386	3.28E-08	4.07E-08
ACTR3C	2.273162459	0.599070401	-1.923903335	2.01E-53	2.11E-52
CR559946.2	0.772591219	0.203717302	-1.923136762	2.05E-48	8.90E-48
AL161725.1	0.272915561	0.07197839	-1.922818928	1.13E-35	2.61E-35
TRBV29OR9-2	0.802096509	0.211705627	-1.921716216	1.35E-26	2.42E-26
AC012629.2	0.346761911	0.091525531	-1.921699301	4.41E-07	5.33E-07
MROH7	0.727834891	0.192212045	-1.920912466	1.38E-45	4.84E-45
MIR17HG	1.423260347	0.376275474	-1.919338426	6.97E-47	2.67E-46
AC062028.1	0.203803089	0.054005432	-1.9159995	2.22E-22	3.66E-22
C8orf49	1.288763263	0.341566404	-1.915749288	1.40E-45	4.90E-45
AL355997.1	0.162418223	0.043093359	-1.914176038	4.36E-18	6.57E-18
STPG3	0.899595074	0.238834393	-1.913265156	4.76E-44	1.53E-43
AC012181.1	2.979549494	0.791722226	-1.912027955	4.31E-53	3.98E-52
AC015917.2	0.942974077	0.250592241	-1.911876366	1.58E-43	4.95E-43
ZNF90	1.37588991	0.36575286	-1.911423989	4.04E-52	2.84E-51
KIF6	0.291703085	0.077547289	-1.911352388	6.56E-44	2.09E-43
SARM1	3.184683047	0.848188099	-1.908693651	8.75E-55	1.83E-53
LEKR1	0.578494337	0.154079866	-1.908624482	3.41E-47	1.34E-46
USP44	1.091047634	0.290668324	-1.908268325	8.43E-54	1.06E-52
AC015961.1	0.176990155	0.047161379	-1.907991316	6.75E-42	1.95E-41
AC073850.1	0.453984652	0.121249936	-1.904659544	6.23E-06	7.33E-06
SLITRK1	0.373209801	0.099682338	-1.904577055	8.84E-38	2.17E-37
AL009179.1	0.806009669	0.215532045	-1.902894766	1.28E-45	4.49E-45
WDR92	1.418611789	0.38009042	-1.900065273	2.07E-54	3.61E-53
AC146944.2	0.402601615	0.107945837	-1.899045357	4.37E-32	9.03E-32
FP565260.6	1.710674991	0.458772352	-1.898715335	2.33E-54	3.92E-53
COL4A3	1.501669193	0.40289611	-1.89808725	1.39E-43	4.37E-43
SLC25A45	3.983351891	1.071651333	-1.894147339	7.52E-54	9.75E-53
MSH5	2.21984403	0.597242078	-1.894070596	5.83E-53	5.15E-52
LINC02640	0.561865183	0.15146253	-1.891263073	9.23E-24	1.56E-23
FP565260.1	2.029932979	0.5473626	-1.890863327	4.37E-47	1.70E-46
AC007687.1	0.412833467	0.111330228	-1.890714564	9.39E-09	1.18E-08
BNIP3P30	0.329160729	0.08879678	-1.890212965	2.13E-27	3.90E-27
TBL1Y	0.231332526	0.062420284	-1.88988131	3.05E-08	3.79E-08
AC027176.2	0.325792037	0.087912267	-1.889814952	3.10E-37	7.48E-37
EXTL3-AS1	0.526166868	0.141986249	-1.889769191	7.08E-47	2.71E-46
AC005225.2	0.353535587	0.095411004	-1.889627879	1.97E-32	4.10E-32
PRPF40B	3.526832994	0.951883977	-1.889515619	5.83E-53	5.15E-52
RPL41P2	4.813490119	1.299417667	-1.889218103	6.23E-53	5.45E-52
CCDC116	0.270443212	0.073119458	-1.886998414	2.12E-49	1.00E-48
AC091544.4	0.968541512	0.26216012	-1.885365646	3.27E-39	8.46E-39
DNHD1	2.046842684	0.55444905	-1.884273427	1.93E-56	9.22E-55
AC048382.1	0.208878305	0.056583942	-1.884198072	6.12E-35	1.37E-34
ANKRD20A7P	0.187483545	0.050794	-1.884033971	1.34E-07	1.64E-07
AC027601.5	0.21728559	0.058885057	-1.883619028	7.61E-43	2.30E-42
TARID	0.214672662	0.058178331	-1.883584674	5.52E-39	1.42E-38
ADIRF-AS1	2.474999351	0.670819528	-1.883431554	1.34E-50	7.34E-50
AC241585.2	1.750362003	0.474430911	-1.883383409	7.69E-53	6.51E-52
NUTM2G	0.205525738	0.055709166	-1.883332448	3.36E-47	1.32E-46
AL049757.1	0.206298579	0.055934584	-1.882921407	2.31E-35	5.25E-35
SLC46A1	3.308563236	0.897610332	-1.882043667	7.10E-53	6.08E-52
AL590282.1	0.28710387	0.077944196	-1.881059271	7.14E-36	1.65E-35
AC007552.2	0.201924627	0.054836812	-1.880600261	1.40E-12	1.90E-12
AF131215.4	0.188870603	0.05129426	-1.880528864	2.56E-36	6.00E-36
INHCAP	0.308870699	0.083928604	-1.879768526	1.14E-28	2.15E-28
COL28A1	2.136312425	0.580515921	-1.879715109	7.95E-44	2.52E-43
ABCC6	3.001247707	0.816150003	-1.878656157	4.52E-52	3.15E-51
KCNQ2	0.763975018	0.207767295	-1.878556889	7.66E-39	1.95E-38
HNRNPA1P59	0.619732495	0.16860494	-1.87799881	1.23E-45	4.33E-45
STAG3	2.629838831	0.715677119	-1.877593625	7.39E-54	9.60E-53
AL021707.2	1.747781872	0.475981995	-1.876546237	2.71E-53	2.67E-52
RPSAP15	0.740142544	0.2016465	-1.875974785	1.35E-43	4.25E-43
STAR	0.541508211	0.147540667	-1.87587055	2.48E-36	5.81E-36
AC016738.1	0.999577046	0.272862286	-1.873144767	2.25E-49	1.06E-48
SLC27A5	2.592050849	0.708174455	-1.871917311	1.85E-52	1.41E-51
AL162151.2	6.669185884	1.824003868	-1.870401872	2.48E-40	6.69E-40
ZNF503-AS1	1.663946139	0.455247869	-1.869884567	1.17E-43	3.68E-43
PFN1P3	0.266050479	0.072853654	-1.868626753	0.00176589	0.001949264
EFCAB2	2.703235798	0.740534437	-1.86804863	1.14E-52	9.14E-52
LINC01933	0.27047806	0.074123756	-1.867503672	6.20E-39	1.59E-38
AL161756.1	0.252474367	0.069243167	-1.866393304	4.89E-45	1.65E-44
SVOPL	0.24432303	0.067012909	-1.866278927	4.53E-22	7.40E-22
DMD	3.446105919	0.94568231	-1.86553953	6.81E-53	5.87E-52
GOLGA8H	0.491939996	0.135015612	-1.865356123	3.94E-49	1.82E-48
RIPOR3	1.761001079	0.483326272	-1.865326471	2.87E-52	2.08E-51
GNL3LP1	0.233143482	0.064025911	-1.864490317	1.31E-25	2.31E-25
CA4	3.49461556	0.960559313	-1.863187148	4.23E-48	1.79E-47
RPL23AP42	7.946158253	2.184712057	-1.86281438	1.98E-54	3.48E-53
NSMCE1-DT	0.464241023	0.127756366	-1.861478833	8.38E-33	1.76E-32
ALLC	0.162379283	0.044690091	-1.861340698	1.81E-25	3.18E-25
AC023355.1	0.296293652	0.081580995	-1.860722718	6.69E-48	2.77E-47
LINC00982	3.746723671	1.033434896	-1.858182074	4.24E-52	2.97E-51
ZNF519	0.789398471	0.217745565	-1.858110388	6.03E-53	5.30E-52
TMEM74	0.278464107	0.076866705	-1.857060657	4.65E-39	1.20E-38
AL117339.4	0.307170619	0.084896276	-1.855267054	1.41E-46	5.29E-46
CFLAR-AS1	0.692071226	0.191399106	-1.854336434	1.01E-46	3.82E-46
AC022968.1	0.470384057	0.130118612	-1.854011827	9.76E-34	2.11E-33
SLC6A16	1.891132546	0.523210514	-1.853787046	8.30E-49	3.72E-48
AP006545.1	0.740034989	0.204747775	-1.853745711	4.80E-44	1.54E-43
AC009084.2	0.817002815	0.226107981	-1.853329134	1.63E-45	5.68E-45
DPY19L2P3	1.310403679	0.363736768	-1.849044641	2.16E-50	1.15E-49
AC084876.1	1.061131354	0.29460492	-1.848749823	3.52E-46	1.28E-45
OR7E12P	0.444514738	0.123538888	-1.847266001	1.82E-37	4.43E-37
ICAM3	2.732901103	0.759758628	-1.846820195	7.46E-50	3.72E-49
AP003774.1	0.541881439	0.150733168	-1.845980326	6.70E-45	2.25E-44
CCZ1	3.806973313	1.059891622	-1.844727706	2.01E-53	2.11E-52
FOXP2	1.458629248	0.406608469	-1.84290106	7.81E-48	3.21E-47
MCM3AP-AS1	1.555193483	0.433769239	-1.842094425	1.65E-53	1.80E-52
PCDHA11	0.558176042	0.15571283	-1.841832381	7.21E-37	1.72E-36
AC017076.1	1.505678073	0.42026091	-1.841056166	6.61E-42	1.91E-41
KRBA2	0.634701809	0.177210417	-1.840615544	1.70E-50	9.20E-50
RPL7AP15	0.202930044	0.056743498	-1.838455491	1.35E-20	2.14E-20
MYOM2	1.634645471	0.457244393	-1.837940386	5.39E-50	2.73E-49
DEPDC4	0.680373352	0.190373626	-1.837493015	1.14E-46	4.30E-46
AC007207.2	3.787037797	1.060143111	-1.836810789	7.53E-39	1.92E-38
KLF3-AS1	2.371792014	0.664668945	-1.835269649	2.70E-54	4.41E-53
AL022069.2	0.25419695	0.071257466	-1.834833628	2.55E-44	8.29E-44
HDAC2-AS2	0.272742529	0.076485785	-1.834276137	3.78E-30	7.42E-30
MTCO3P29	0.181408824	0.050890549	-1.833774976	2.08E-17	3.10E-17
BNIP3P26	0.249198523	0.069944053	-1.83302222	2.74E-20	4.32E-20
UTS2R	0.193752022	0.054396282	-1.832631401	9.53E-25	1.65E-24
LINC02256	1.499175956	0.421956363	-1.829004007	2.69E-47	1.06E-46
AC025164.1	0.421194925	0.118570753	-1.82873986	2.34E-39	6.08E-39
ST13P15	0.364053009	0.102604855	-1.827049535	7.39E-41	2.04E-40
SBSN	0.555889716	0.156776297	-1.826091241	6.47E-38	1.60E-37
PLD5	0.216761691	0.061139797	-1.825926149	1.20E-36	2.83E-36
CBWD2	3.692892711	1.041675039	-1.825846064	4.21E-53	3.89E-52
PRODH	1.247341126	0.351879868	-1.825701192	1.16E-35	2.67E-35
CDC20P1	0.944898482	0.266643916	-1.825244926	2.71E-43	8.36E-43
PLG	0.295350173	0.083387034	-1.824531477	1.83E-21	2.95E-21
STARD5	1.608699705	0.454310944	-1.824143081	9.16E-54	1.13E-52
AL121845.3	1.319183062	0.372720767	-1.823477671	3.46E-53	3.28E-52
NOS1	0.377667759	0.106770156	-1.822609186	1.20E-38	3.05E-38
DNAAF1	0.604440551	0.170995592	-1.821641318	7.95E-44	2.52E-43
NPIPB11	0.95863621	0.271206881	-1.821589652	2.47E-42	7.28E-42
AL122008.3	0.743595135	0.210404526	-1.821351595	1.07E-37	2.62E-37
AL049840.6	0.290494875	0.082237998	-1.820635666	0.001332956	0.001476707
AP000781.2	0.296019982	0.083813719	-1.820436243	1.06E-15	1.53E-15
MAATS1	3.041767353	0.861254789	-1.820397808	1.98E-52	1.49E-51
ZNF493	2.40337717	0.681314648	-1.818669943	1.67E-54	3.05E-53
AL391807.1	0.400351913	0.113557147	-1.817850188	7.76E-37	1.85E-36
LY6G5B	2.635068736	0.747829893	-1.817058548	7.39E-54	9.60E-53
HIST2H2BD	1.17301062	0.333008041	-1.816587157	4.33E-41	1.21E-40
AL157935.2	1.954815424	0.555191352	-1.815975391	2.77E-53	2.73E-52
CUZD1	8.903239076	2.530063252	-1.815156844	2.66E-47	1.05E-46
WASH7P	2.978630871	0.846482296	-1.815097547	8.86E-54	1.10E-52
HSD17B3	1.425924855	0.405237401	-1.815058716	1.67E-47	6.69E-47
POMC	2.704080543	0.768552951	-1.814921558	1.34E-45	4.70E-45
OCLNP1	0.89803567	0.255240922	-1.814913099	8.55E-17	1.26E-16
RPL29P11	1.940098441	0.552611087	-1.811793445	2.01E-52	1.51E-51
ZNF337	2.605872152	0.742442788	-1.811414542	5.32E-54	7.37E-53
RPL22P1	5.70724264	1.62691231	-1.810657407	2.29E-54	3.87E-53
MTMR3	3.152620045	0.898751837	-1.810556587	1.10E-54	2.22E-53
AC009090.4	0.219845327	0.062740536	-1.809019111	1.65E-45	5.75E-45
GRM6	0.158137339	0.045135599	-1.80884039	2.45E-47	9.71E-47
HMGN1P38	1.044768177	0.29829382	-1.808376864	5.37E-38	1.33E-37
AC006978.2	0.321941491	0.091948011	-1.807908244	2.46E-06	2.92E-06
PYY2	1.263751547	0.36094258	-1.807871607	2.98E-44	9.68E-44
COL19A1	0.179766928	0.051360968	-1.807383326	5.93E-35	1.33E-34
AC120498.1	0.330937277	0.094556942	-1.80730252	2.18E-22	3.59E-22
WFIKKN1	0.93515929	0.267259449	-1.806971173	9.58E-40	2.53E-39
MIPOL1	1.51467231	0.432986693	-1.806611116	2.38E-51	1.47E-50
TTC4	2.528061236	0.723265995	-1.80543318	8.72E-54	1.09E-52
DRICH1	0.696820422	0.199360158	-1.80540979	4.67E-42	1.36E-41
FAM133DP	0.160037262	0.045796609	-1.805095176	1.86E-08	2.32E-08
AC008556.1	2.078937846	0.595759749	-1.803044066	3.26E-46	1.19E-45
CCDC30	1.093878681	0.313886744	-1.801136735	1.95E-52	1.47E-51
CATSPERG	1.046897228	0.300685049	-1.799794781	1.15E-48	5.10E-48
AC008734.1	0.258189153	0.074222157	-1.798506551	3.91E-14	5.47E-14
SPATA4	0.261189318	0.07508984	-1.798406272	1.87E-26	3.35E-26
AL390726.3	0.177421028	0.051032956	-1.797675899	4.39E-09	5.55E-09
RGMB-AS1	1.125294266	0.323776351	-1.7972328	1.02E-46	3.87E-46
PAIP2B	3.779722365	1.088202379	-1.796333379	4.91E-48	2.06E-47
AC008443.1	2.234485394	0.643398735	-1.796157609	4.38E-52	3.06E-51
BMS1P4	0.763683318	0.219920952	-1.795989455	5.59E-45	1.88E-44
AC004461.2	0.451896579	0.130201066	-1.795251377	2.39E-40	6.46E-40
SLC6A11	0.159809266	0.046141808	-1.792204635	3.16E-35	7.15E-35
TRMT9B	1.529282808	0.441579241	-1.79211097	6.83E-52	4.58E-51
ZDHHC11B	2.634656891	0.761426396	-1.790838604	7.55E-51	4.27E-50
LINC00472	1.226599038	0.354844733	-1.789403929	4.87E-48	2.04E-47
AL353150.1	2.728295658	0.789356255	-1.789251518	4.60E-45	1.56E-44
SPATA1	0.758044668	0.219320876	-1.789239719	5.79E-49	2.63E-48
AP003170.1	0.30992623	0.089669559	-1.789234654	2.73E-43	8.42E-43
PHBP12	0.187501888	0.054264555	-1.788823055	2.44E-30	4.81E-30
TMEM56-RWDD3	1.087971675	0.315135772	-1.787595564	3.46E-54	5.36E-53
ZRANB2-AS1	0.239147344	0.069330072	-1.786346615	2.19E-18	3.33E-18
AL592435.1	1.020816086	0.296250007	-1.784835875	4.14E-48	1.75E-47
NPHP3	3.137011792	0.910395724	-1.784825266	8.90E-55	1.86E-53
PRC1-AS1	0.255813988	0.074263434	-1.784371226	6.26E-28	1.16E-27
AC004263.1	0.457089089	0.132763726	-1.783614355	1.48E-38	3.73E-38
AP3B2	1.725383758	0.501327981	-1.783090616	6.35E-43	1.92E-42
AC135983.3	0.359967321	0.104624983	-1.782638557	9.12E-33	1.91E-32
OXCT2	0.572224715	0.166366068	-1.782220597	3.21E-47	1.26E-46
ERBB4	0.321430059	0.0934622	-1.782049947	2.52E-40	6.80E-40
AP000346.2	2.0824139	0.60568196	-1.7816245	1.45E-52	1.14E-51
AL162419.1	0.165993693	0.048303218	-1.780937211	3.12E-22	5.12E-22
ANO2	0.530948238	0.15457877	-1.780229032	2.39E-44	7.79E-44
AC009560.1	0.760139627	0.221398652	-1.779618011	1.08E-38	2.76E-38
ALS2CR12	0.470610296	0.137176389	-1.778500706	5.55E-48	2.32E-47
AL591846.1	2.532290623	0.738332163	-1.778101077	3.09E-10	4.01E-10
ALKAL2	4.585592854	1.337336492	-1.777745754	1.95E-53	2.06E-52
TMED6	5.285500419	1.543043453	-1.776261379	1.43E-46	5.37E-46
U73166.1	0.992478701	0.289751986	-1.77621759	1.07E-48	4.73E-48
CDH15	0.446745453	0.130436831	-1.776101749	9.37E-11	1.23E-10
FAM186A	0.159169821	0.046541884	-1.773965302	1.30E-41	3.72E-41
ZNF30-AS1	0.396605165	0.116153193	-1.771674647	7.29E-31	1.46E-30
LINC01358	0.361222817	0.105817782	-1.771306941	1.81E-11	2.41E-11
ADAMTS9-AS2	0.712613991	0.208787452	-1.771085799	1.36E-46	5.10E-46
AC010615.2	0.543180588	0.159166179	-1.77089811	4.49E-46	1.62E-45
HPX	1.447056936	0.424189346	-1.770341396	1.41E-40	3.83E-40
STK33	2.243113636	0.657603492	-1.770212843	2.31E-51	1.42E-50
SLC38A3	4.094611978	1.200863586	-1.769654468	8.44E-48	3.46E-47
AC011379.2	0.797863076	0.234001761	-1.769621793	9.35E-31	1.86E-30
SEMA6D	2.49412622	0.731723732	-1.769163521	1.09E-50	6.05E-50
CHMP4A	4.618303797	1.355932861	-1.768077333	1.82E-54	3.26E-53
PAH	2.826067706	0.829766232	-1.768019179	9.56E-43	2.87E-42
LSMEM1	2.289274901	0.672508531	-1.767266242	1.45E-52	1.14E-51
CATIP-AS1	0.803087416	0.235974177	-1.766928042	2.56E-42	7.54E-42
KIRREL2	4.526344701	1.33260816	-1.764093824	3.24E-49	1.51E-48
CDK11A	4.44873088	1.310194932	-1.763612354	3.89E-54	5.80E-53
PARD6G-AS1	1.167293821	0.34385937	-1.763277186	1.33E-44	4.40E-44
LINC02097	0.208350635	0.061376517	-1.763254803	2.71E-38	6.76E-38
AFM	0.209004133	0.061582827	-1.762931459	6.79E-28	1.26E-27
DLEU2L	0.343786968	0.101326731	-1.762500035	2.97E-50	1.55E-49
CYP19A1	0.443562211	0.130745231	-1.762378133	2.46E-29	4.72E-29
FBXO16	1.724597679	0.508730974	-1.761285004	1.91E-50	1.02E-49
PRDM5	2.008721463	0.59264265	-1.761043169	3.46E-53	3.28E-52
NBPF9	2.766381255	0.816263346	-1.760893418	4.82E-54	6.83E-53
CHKB	4.717440151	1.392736895	-1.760081474	2.37E-54	3.97E-53
AC092384.3	0.230214544	0.067972303	-1.759960078	6.33E-41	1.75E-40
FAM182B	0.4170516	0.123245602	-1.758689731	6.76E-32	1.39E-31
LSP1P4	2.264983632	0.669371127	-1.758622397	2.16E-50	1.15E-49
KRBOX1	1.45735849	0.430694102	-1.758620334	3.58E-39	9.26E-39
FAXC	1.15607018	0.341813002	-1.7579498	5.73E-46	2.05E-45
AL451064.2	0.307268711	0.090877522	-1.757505463	1.76E-41	4.99E-41
MST1	3.914932803	1.158219519	-1.757078829	3.95E-54	5.88E-53
SCGB2B2	0.590827135	0.174821675	-1.756852024	2.12E-36	4.99E-36
C19orf57	1.961321494	0.580369862	-1.756781527	8.60E-50	4.26E-49
SYPL2	1.635688385	0.484014003	-1.756777234	2.09E-51	1.30E-50
C7orf25	0.775399882	0.229492848	-1.756491322	8.34E-50	4.13E-49
AC245884.9	1.02776705	0.30433356	-1.755787965	6.00E-43	1.82E-42
SLC2A11	3.67371941	1.088306869	-1.755156031	1.27E-53	1.45E-52
DOC2A	0.858569036	0.254415167	-1.754749462	1.04E-38	2.65E-38
AC005829.1	1.36887399	0.406213333	-1.752680148	6.66E-41	1.84E-40
ANKS1B	0.534773054	0.158766226	-1.752022725	3.57E-41	1.00E-40
CELA2B	8.969628655	2.66607666	-1.750329995	1.21E-41	3.46E-41
PDZK1P1	0.377645637	0.112358436	-1.748924674	3.73E-45	1.27E-44
AC022306.1	0.159387761	0.047453688	-1.747948736	2.05E-29	3.96E-29
WASH6P	4.28572607	1.276702014	-1.747117805	1.52E-53	1.68E-52
KSR1	5.810440761	1.731011255	-1.7470325	1.27E-54	2.46E-53
AP003043.1	0.177415514	0.052874959	-1.746475637	3.33E-12	4.48E-12
BMS1P1	1.841425967	0.548960252	-1.746049798	2.34E-51	1.44E-50
CAMK2N2	3.493549502	1.041826359	-1.745578738	4.89E-45	1.65E-44
AC100771.2	0.230810084	0.068846139	-1.745258606	2.06E-38	5.17E-38
PRSS53	1.290745216	0.385032421	-1.745152417	2.57E-52	1.88E-51
MLIP	0.42182875	0.125852913	-1.744918813	1.39E-34	3.09E-34
OTUD7A	0.658127802	0.196366881	-1.744816143	1.99E-49	9.43E-49
UBE2V1	4.836578994	1.443352894	-1.744562886	2.13E-52	1.59E-51
AC008014.1	1.95984965	0.585326093	-1.743430484	5.89E-47	2.27E-46
KCNIP3	1.471601754	0.439983765	-1.741865106	1.59E-51	1.01E-50
AP002986.1	0.569429846	0.170329226	-1.741192113	1.87E-40	5.07E-40
AC022497.1	0.553388362	0.165809386	-1.738766631	3.31E-46	1.21E-45
WDR27	3.782032634	1.133946529	-1.7378092	1.24E-56	6.70E-55
AC002451.1	0.855557198	0.2566496	-1.737064294	8.35E-32	1.71E-31
SPDYE5	0.417647218	0.125430264	-1.735399338	6.89E-50	3.45E-49
AP003068.4	0.394722418	0.118566364	-1.735143668	1.53E-13	2.11E-13
AC010999.1	0.684533472	0.20566348	-1.73483545	2.69E-31	5.44E-31
FAM157A	0.348954228	0.104912918	-1.733845488	8.05E-25	1.40E-24
AC007326.1	0.15761523	0.047443834	-1.73211445	1.86E-05	2.16E-05
LINC01320	1.304272709	0.393127747	-1.730175455	6.24E-36	1.44E-35
ACTG1P17	0.619164052	0.186688089	-1.729691824	1.74E-40	4.73E-40
ZNF433-AS1	1.505526305	0.45396739	-1.729607342	5.59E-54	7.70E-53
LINC02614	1.077486988	0.324973349	-1.729277137	7.40E-50	3.69E-49
HMGA2-AS1	1.246550768	0.376062612	-1.728896852	2.16E-42	6.40E-42
RPS2P7	2.190656886	0.661200741	-1.728203291	1.13E-41	3.23E-41
KCNJ13	0.186755668	0.056377783	-1.727953383	5.60E-31	1.12E-30
AC061975.7	0.279284871	0.084351058	-1.727259349	2.41E-27	4.41E-27
ANKRD18A	1.510601631	0.456536937	-1.726319756	2.21E-46	8.19E-46
FAM227B	1.838521148	0.556544931	-1.723975701	1.54E-53	1.70E-52
AC092745.2	0.656519734	0.19876528	-1.723772603	4.57E-27	8.30E-27
TVP23C	1.72343684	0.522263377	-1.722438984	2.58E-53	2.57E-52
KCTD16	0.612960704	0.185864363	-1.721544411	1.43E-39	3.75E-39
IGFLR1	2.54763302	0.772722244	-1.721135642	1.64E-52	1.27E-51
RPL34P18	1.32388774	0.401639528	-1.720807625	1.12E-45	3.96E-45
HOMER2	5.725910176	1.73873991	-1.719462896	2.41E-53	2.44E-52
AC000111.2	1.109852189	0.337176491	-1.718791695	5.22E-12	7.01E-12
CTBP2P8	0.427044101	0.129772324	-1.718402326	1.75E-46	6.51E-46
PI4KAP1	3.087583009	0.938299107	-1.718358126	1.67E-51	1.05E-50
XKR4	0.235676112	0.071642872	-1.717910456	1.32E-39	3.48E-39
RYR3	0.272934541	0.083008308	-1.71722735	3.71E-34	8.12E-34
FERP1	0.784809614	0.238728464	-1.716972125	5.59E-42	1.62E-41
AL049650.1	0.320967168	0.097639589	-1.716887596	9.49E-12	1.27E-11
AC027796.1	0.253146183	0.077025989	-1.716553526	3.14E-15	4.48E-15
BZW1P2	1.281204768	0.389948845	-1.71614429	5.33E-39	1.37E-38
CELA2A	11.33654794	3.451588221	-1.715649132	1.21E-42	3.62E-42
DIABLO	3.792953799	1.155234571	-1.715135977	8.22E-53	6.87E-52
AOC4P	0.299070637	0.091131349	-1.71446694	1.74E-37	4.23E-37
AC009318.1	0.855241549	0.260641131	-1.714267175	5.81E-46	2.08E-45
RNF139-AS1	1.169555556	0.356533683	-1.71385011	3.43E-50	1.78E-49
ZNF665	1.146535544	0.34959884	-1.713508779	5.15E-52	3.54E-51
AC138356.1	0.403285014	0.12300701	-1.713059263	8.55E-41	2.35E-40
AC015802.4	0.695214356	0.212198647	-1.712042416	9.85E-42	2.83E-41
WBP2NL	0.814617784	0.248861066	-1.710782771	6.27E-50	3.15E-49
MORC2-AS1	0.240832152	0.073616999	-1.709917159	1.35E-27	2.49E-27
TTC28-AS1	2.972550708	0.908903062	-1.709503082	4.90E-54	6.92E-53
FUT9	0.57662735	0.176477214	-1.708157342	7.58E-24	1.29E-23
AC007610.4	0.198160502	0.060667287	-1.707678722	1.22E-40	3.35E-40
DTWD1	3.854788056	1.180610286	-1.707118724	4.64E-53	4.21E-52
CASKIN1	0.431558394	0.132281737	-1.705941885	1.83E-37	4.44E-37
RBM14-RBM4	1.518968934	0.466907598	-1.701883393	3.82E-54	5.75E-53
RNASE4	3.938010231	1.210828227	-1.701472646	2.15E-52	1.60E-51
SARDH	3.391001552	1.042748918	-1.701319629	6.33E-51	3.63E-50
TOMM20P4	0.279274866	0.085883302	-1.701236184	1.24E-14	1.76E-14
PROX2	0.227764093	0.070049428	-1.701095146	8.76E-43	2.64E-42
AC110285.3	0.273976714	0.084270156	-1.700959586	3.59E-20	5.64E-20
HNRNPH1P1	0.267236424	0.082222946	-1.700503686	8.02E-39	2.04E-38
GATA2-AS1	2.355560848	0.725085504	-1.699847563	5.61E-50	2.83E-49
GOLGA2P5	2.383476871	0.733719297	-1.699767492	4.38E-52	3.06E-51
AC104115.2	0.171475236	0.052791067	-1.699634505	3.13E-14	4.39E-14
LRP4-AS1	0.26500346	0.081595028	-1.699458049	3.07E-27	5.60E-27
LRRC37A4P	1.636258739	0.503847228	-1.699342635	9.50E-44	3.00E-43
TEX14	0.314721167	0.096918948	-1.699223562	1.06E-40	2.90E-40
SPA17P1	0.265559046	0.081786871	-1.699091499	2.49E-16	3.64E-16
AC022167.2	2.462549794	0.758591953	-1.698756924	1.92E-52	1.45E-51
SLC25A21	0.55284897	0.170364838	-1.69825781	3.24E-37	7.80E-37
PKD1L2	0.302249997	0.093155434	-1.69803049	3.64E-34	7.96E-34
PDIA2	8.427355929	2.597416596	-1.698002634	1.10E-46	4.17E-46
SYNE1-AS1	0.16921997	0.052198952	-1.696807077	1.20E-07	1.47E-07
AL354893.2	0.375934163	0.115976773	-1.696644125	1.61E-21	2.60E-21
AL050331.1	0.758551354	0.234101167	-1.696114725	1.33E-42	3.96E-42
KIAA0391	2.259236907	0.697263543	-1.696059605	4.82E-54	6.83E-53
AC124283.5	0.157430547	0.048593731	-1.6958734	3.53E-37	8.49E-37
AL360093.1	0.154591023	0.047792312	-1.69360607	5.66E-16	8.18E-16
AC090360.1	0.465094479	0.143831479	-1.693144353	1.60E-40	4.35E-40
PYURF	4.316269787	1.335063791	-1.692876365	1.04E-53	1.24E-52
C11orf65	0.573852346	0.177501891	-1.69284518	1.88E-44	6.17E-44
SLITRK2	0.381052381	0.117972232	-1.691542014	5.03E-32	1.04E-31
DDX25	0.465151706	0.144019563	-1.691436522	1.61E-37	3.93E-37
RPS2P36	0.244202252	0.075770734	-1.688363878	7.35E-26	1.30E-25
AC008663.2	0.270617759	0.083972569	-1.688266494	3.74E-43	1.15E-42
USP32P3	0.675680408	0.209705867	-1.687973797	6.98E-49	3.16E-48
DNAJC19P9	0.324910041	0.100840427	-1.687966193	0.000223033	0.000252135
CYP2D7	1.507175249	0.467786527	-1.687924964	3.50E-51	2.10E-50
AP001020.2	0.274485703	0.085193968	-1.687907813	1.09E-37	2.67E-37
SLC39A5	7.047277536	2.188227172	-1.687303511	1.79E-50	9.61E-50
AL445231.1	0.60745868	0.188743173	-1.686361816	1.44E-43	4.50E-43
BX842568.4	1.137162471	0.353444541	-1.68588263	6.12E-24	1.04E-23
MCF2	0.172716546	0.053703507	-1.685318096	1.91E-35	4.36E-35
RN7SKP287	0.551854769	0.17174358	-1.684032473	2.50E-07	3.05E-07
AC003681.1	0.23675602	0.073784647	-1.682008548	3.97E-52	2.80E-51
AC123912.4	2.031352985	0.633444125	-1.681151683	1.20E-40	3.28E-40
ALKBH6	2.508273075	0.782595432	-1.680355828	3.24E-53	3.11E-52
SRRM2-AS1	0.473928799	0.147990787	-1.679162965	8.38E-47	3.19E-46
MCF2L2	0.340836501	0.10646404	-1.678713622	1.43E-39	3.75E-39
CNKSR3	2.901808886	0.907456386	-1.677052294	1.49E-54	2.77E-53
TSPOAP1	4.001292405	1.25163874	-1.676647844	6.47E-56	2.30E-54
TMPRSS9	0.446699238	0.139874318	-1.675172694	2.54E-39	6.61E-39
AC078993.1	1.082216013	0.339079729	-1.67429205	1.26E-31	2.58E-31
LINC00663	2.110842324	0.661414729	-1.674191737	1.18E-52	9.39E-52
TRPV6	5.159991185	1.618320978	-1.672870821	2.75E-53	2.71E-52
PAK3	3.045844761	0.955407439	-1.672654398	8.26E-45	2.76E-44
AC092535.3	0.243314227	0.076352925	-1.67206534	3.26E-07	3.96E-07
OCLM	0.992469867	0.311606371	-1.671298569	9.36E-46	3.31E-45
MRPL38	4.730055746	1.486048193	-1.670376283	1.13E-53	1.33E-52
MMP25-AS1	2.952921206	0.927845762	-1.670185953	5.68E-55	1.30E-53
AC233992.2	0.156239655	0.049098138	-1.670020444	1.06E-25	1.88E-25
MIR497HG	1.292516705	0.406526465	-1.668761748	6.28E-51	3.60E-50
RPS3AP6	3.964956688	1.247534255	-1.668225677	1.86E-53	1.97E-52
TUBB8P2	0.156780982	0.049358628	-1.667376363	1.65E-05	1.92E-05
AC109460.3	0.662667385	0.208769741	-1.666372289	2.65E-52	1.93E-51
STKLD1	0.663860886	0.209636159	-1.662993369	5.09E-43	1.55E-42
ASAH2	0.505037297	0.159506365	-1.662775936	4.21E-43	1.28E-42
AL162231.4	0.172880927	0.054601191	-1.662774398	2.25E-43	6.99E-43
RPL7AP10	0.747585917	0.236310615	-1.661554954	7.82E-44	2.48E-43
CELA3B	11.95006744	3.777578584	-1.661485087	1.03E-48	4.59E-48
AF131216.1	0.154664454	0.048899935	-1.661237216	9.89E-45	3.29E-44
ARHGEF4	3.686484272	1.165798999	-1.660926534	3.28E-51	1.98E-50
MIR29B2CHG	1.681594647	0.531839635	-1.660766779	1.16E-41	3.32E-41
IZUMO4	3.266424653	1.033167723	-1.660637884	2.84E-51	1.73E-50
BEST3	0.270723281	0.085681512	-1.659763108	1.75E-31	3.55E-31
RHOT1P1	1.100723605	0.348646661	-1.658614681	9.60E-34	2.07E-33
AC092118.1	1.120417693	0.354889002	-1.6585969	5.81E-42	1.68E-41
TIPARP-AS1	1.907415494	0.60427893	-1.658332597	7.83E-50	3.89E-49
LINC02532	4.838482284	1.532922824	-1.658269515	4.75E-52	3.29E-51
WHAMMP2	1.061913596	0.336537931	-1.657825357	4.97E-55	1.17E-53
ABHD14A-ACY1	0.432593416	0.137151772	-1.657238442	2.17E-34	4.79E-34
AL606760.2	0.843326497	0.267434224	-1.656907182	8.32E-23	1.38E-22
TTLL7	2.718634145	0.862933355	-1.655560968	3.44E-52	2.45E-51
[truncated: 6,810 more rows]
